# Supplementary material for: The vaginal microbiome of pregnant people living with HIV on antiretroviral therapy in the Democratic Republic of Congo: a pilot study and global meta-analysis
Source: mSphere. 2026 Jan 26;11(2):e00597-25. doi: 10.1128/msphere.00597-25 (PMC12931276; doi:10.1128/msphere.00597-25)
Supplement: Supplemental Tables — Tables S1-S9. [file msphere.00597-25-s0002.xlsx]

## Sheet: TableS1_studyInfo
Table S1: Study Information for Meta-analysis
Study	Study design	Study population	Gestational Age (weeks) at Sample Collection	Maternal Age Range	Racioethnicity	Country	General Description	Main Result
(Ho et al., 2021)	Cross-sectional	42 women	16-23	18-43	Mixed ( 3 White, 26 African American, 8 Latina, 1 Asian, 4 Unknown)	USA	Comparing data from metagenomic and 16S sequencing and considering chimeric reads	They recovered microbial information from chimeric reads usinf BlastBin
(Kervinen et al., 2022)	Cross-sectional	324 women <41 weeks gestational age n=155 >41weeks gestational age n =169	37-42	20-47	Finnish (European Ancestry)	Finland	Vaginal microbiome in term and late term pregnancies.	Vaginal microbiome was associated with parity and gestational age
(Livson et al., 2022)	Cross-sectional	73 women <41 weeks gestational age n=25 >41weeks gestational age n =48	41-42	17-41	Finnish (European Ancestry)	FInland	Vaginal microbiome and genital complement activation during pregnancy and parturition	L. iners and L. crispatus were the most dominate species. L. gasseri and A. vaginae were correlated with fact B and C4 activation during pregnancy
(Movassagh et al., 2021)	Cross-sectional	99 women 49 aferbile, 50 febrile	39-40 (full term births)	26	Ugandan (African Ancestry)	Uganda	Vaginal microbiome of labouring women with and without fever	Higher prevalance of Lactobacillus in mothers withour fever.
(Severgnini et al., 2022)	Longitudinal	63 women samples from 32-34 gestation age chosen for analysis	32-34	21-44	Caucasian (European Ancestry)	Italy	The vaginal microbiome during pregnancy and post delivery	Increase of Lactobacillus and decrease of sevelral bacteria related to BV/CST IV

## Sheet: TableS2_StudyProcessigParams
Table S2: Per StudyInformation and Processing Parameters
Study ID	FirstAuthor_Year	Journal	PMID	Country	Continent	UNSDG_region	Longitudinal or not?	Pregnancy_trimester	Timepoint_selected_if_longitudinal	#of participants	Library_Type	Sequencer	Region	Primers	length	trunF	trunR
PRJNA521059	Ho_2021	Computational and Structural Biotechnology Journal	34589188	US	North America	Europe and Northen America	No	T2	T2	42	paired_end	Illumina Miseq	V3-V4	27F, 1492R	250	245	245
PRJEB47492	Kervinen_2022	eBioMedicine	35759916	Finland	Europe	Europe and Northen America	No	T3	T3	324	paired_end	Illumina Miseq	V3-V4	341F,785R	300	280	250
PRJEB51805	Livson_2022	Frontiers in Immunology	35958597	Finland	Europe	Europe and Northen America	No	T3	T3	73	paired_end	Illumina Miseq	V3-V5	341F,785R	300	290	280
PRJNA672786	Movassagh_2021	NPJ Biofilms Microbiomes	34508087	Uganda	Africa	SubSaharan Africa	No	T3	T3	99	paired_end	Illumina Miseq	V3-V4	341F,805R	300	290	260
PRJNA766806	Severgnini_2022	Frontiers in Cellular and Infection Microbiology	35656029	Italy	Europe	Europe and Northen America	Yes	T1-T3 & puerperium	T3	63	paired_end	Illumina Miseq	V3-V4	341F,785R	300	270	230
This study (CQI-PMTCT)	-	-	-	DCR	Africa	SubSaharan Africa		T2-T3	T3	82	paired_end	Illumina NextSeq	V3-V4	341F,806R	300	-	-

## Sheet: TableS3_ImmuneFactAbbreandKit
Table S3: Immune Factors Abbreviations and Kit Infromation
Recommended name	Short name/gene name	Alternative name	ng/ml or pg/ml	Company	Kit	Cat #
C-C motif chemokine 2	CCL2	MCP-1	pg/ml	BioLegend	LegendPlex Human Proinflammatory Chemokine Panel 1 (13-plex) with Filter plate)	740984
C-C motif chemokine 3	CCL3	MIP-1-ɑ	pg/ml	BioLegend	LegendPlex Human Proinflammatory Chemokine Panel 1 (13-plex) with Filter plate)	740984
C-C motif chemokine 4	CCL4	MIP-1-β	pg/ml	BioLegend	LegendPlex Human Proinflammatory Chemokine Panel 1 (13-plex) with Filter plate)	740984
C-C motif chemokine 5	CCL5	RANTES	pg/ml	BioLegend	LegendPlex Human Proinflammatory Chemokine Panel 1 (13-plex) with Filter plate)	740984
Eotaxin	CCL11	Eotaxin	pg/ml	BioLegend	LegendPlex Human Proinflammatory Chemokine Panel 1 (13-plex) with Filter plate)	740984
C-C motif chemokine 17	CCL17	TARC	pg/ml	BioLegend	LegendPlex Human Proinflammatory Chemokine Panel 1 (13-plex) with Filter plate)	740984
C-C motif chemokine 20	CCL20	MIP-3-ɑ	pg/ml	BioLegend	LegendPlex Human Proinflammatory Chemokine Panel 1 (13-plex) with Filter plate)	740984
C-reactive protein	CRP	PTX1	ng/ml	BioLegend	LegendPlex Human Vascular Inflammation Panel 1-TC (13-plex) with Filter Plate	740551
Cystatin-C	CST3	Cystatin C	ng/ml	BioLegend	LegendPlex Human Vascular Inflammation Panel 1-TC (13-plex) with Filter Plate	740551
Growth-regulated alpha protein	CXCL1	GRO-ɑ	pg/ml	BioLegend	LegendPlex Human Proinflammatory Chemokine Panel 1 (13-plex) with Filter plate)	740984
C-X-C motif chemokine 5	CXCL5	ENA-78	pg/ml	BioLegend	LegendPlex Human Proinflammatory Chemokine Panel 1 (13-plex) with Filter plate)	740984
C-X-C motif chemokine 9	CXCL9	MIG	pg/ml	BioLegend	LegendPlex Human Proinflammatory Chemokine Panel 1 (13-plex) with Filter plate)	740984
C-X-C motif chemokine 10	CXCL10	IP-10	pg/ml	BioLegend	LegendPlex Human Proinflammatory Chemokine Panel 1 (13-plex) with Filter plate)	740984
C-X-C motif chemokine 11	CXCL11	I-TAC	pg/ml	BioLegend	LegendPlex Human Proinflammatory Chemokine Panel 1 (13-plex) with Filter plate)	740984
C-X-C motif chemokine 13	CXCL13	BCA-1	pg/ml	R&D Systems	Human CXCL13/BLC/BCA-1 Duoset ELISA	DY801
Granulocyte-macrophage colony-stimulating factor	GM-CSF	CSF	pg/ml	BioLegend	LegendPlex COVD-19 Cytokine Storm Panel Mix & Match Panel 1 & 2	741095
Interferon alpha-2	IFN-α-2		pg/ml	BioLegend	LegendPlex COVD-19 Cytokine Storm Panel Mix & Match Panel 1 & 2	741095
Interferon gamma	IFN-y		pg/ml	BioLegend	LegendPlex COVD-19 Cytokine Storm Panel Mix & Match Panel 1 & 2	741095
Interferon lambda-1	IFN-𝜆-1	IL-29	pg/ml	R&D Systems	Human IL-29/IFN-λ1 Duoset ELISA	DY 7246
Insulin-like growth factor-binding protein 4	IGFBP4	IBP-4	ng/ml	BioLegend	LegendPlex Human Vascular Inflammation Panel 1-TC (13-plex) with Filter Plate	740551
Interleukin-1 beta	IL-1β	IL1F2	pg/ml	BioLegend	LegendPlex COVD-19 Cytokine Storm Panel Mix & Match Panel 1 & 2	741095
Interleukin-1 receptor antagonist protein	IL-1RN	IL-1ra	pg/ml	BioLegend	LegendPlex COVD-19 Cytokine Storm Panel Mix & Match Panel 1 & 2	741095
Interleukin-2	IL-2		pg/ml	BioLegend	LegendPlex COVD-19 Cytokine Storm Panel Mix & Match Panel 1 & 2	741095
Interleukin-4	IL-4		pg/ml	R&D Systems	Human IL-4 Duoset ELISA	DY204
Interleukin-6	IL-6		pg/ml	BioLegend	LegendPlex COVD-19 Cytokine Storm Panel Mix & Match Panel 1 & 2	741095
Interleukin-8	IL-8	CXCL8	pg/ml	BioLegend	LegendPlex Human Proinflammatory Chemokine Panel 1 (13-plex) with Filter plate)	740984
Interleukin-10	IL-10		pg/ml	BioLegend	LegendPlex COVD-19 Cytokine Storm Panel Mix & Match Panel 1 & 2	741095
Interleukin-15	IL-15		pg/ml	BioLegend	LegendPlex COVD-19 Cytokine Storm Panel Mix & Match Panel 1 & 2	741095
Interleukin-18	IL-18	IL-1-Ɣ	pg/ml	BioLegend	LegendPlex COVD-19 Cytokine Storm Panel Mix & Match Panel 1 & 2	741095
Vascular endothelial growth factor a, long form	L-VEGF	VEGF-A	pg/ml	BioLegend	LegendPlex COVD-19 Cytokine Storm Panel Mix & Match Panel 1 & 2	741095
Myoglobin	MB		ng/ml	BioLegend	LegendPlex Human Vascular Inflammation Panel 1-TC (13-plex) with Filter Plate	740551
72 kDa type IV collagenase	MMP-2		ng/ml	BioLegend	LegendPlex Human Vascular Inflammation Panel 1-TC (13-plex) with Filter Plate	740551
Matrix metalloproteinase-9	MMP-9	GELB	ng/ml	BioLegend	LegendPlex Human Vascular Inflammation Panel 1-TC (13-plex) with Filter Plate	740551
Myeloperoxidase	MPO		ng/ml	BioLegend	LegendPlex Human Vascular Inflammation Panel 1-TC (13-plex) with Filter Plate	740551
Neutrophil gelatinase-associated lipocalin	NGAL	LCN2	ng/ml	BioLegend	LegendPlex Human Vascular Inflammation Panel 1-TC (13-plex) with Filter Plate	740551
Protein S100-A8/Protein S100-A9	S100A8/S100A9		ng/ml	BioLegend	LegendPlex Human Vascular Inflammation Panel 1-TC (13-plex) with Filter Plate	740551
Serum amyloid A-1 protein	SAA	SAA1	ng/ml	BioLegend	LegendPlex Human Vascular Inflammation Panel 1-TC (13-plex) with Filter Plate	740551
Monocyte differentiation antigen CD14	sCD14		ng/ml	R&D Systems	Human CD14 Duoset ELISA	DY383
Scavenger receptor cysteine-rich type 1 protein M130	sCD163		ng/ml	R&D Systems	Human CD163 Duoset ELISA	DY1607
Intercellular adhesion molecule 1	sICAM1	sCD54	ng/ml	BioLegend	LegendPlex Human Vascular Inflammation Panel 1-TC (13-plex) with Filter Plate	740551
Osteopontin	SPP1	OPN	ng/ml	BioLegend	LegendPlex Human Vascular Inflammation Panel 1-TC (13-plex) with Filter Plate	740551
Tumor necrosis factor receptor superfamily member 1A	sTNFRSF1A	sTNF-R1	pg/ml	R&D Systems	Human TNF RI/TNFRSF1A Duoset ELISA	DY7225
Tumor necrosis factor receptor superfamily member 1B	sTNFRSF1B	sTNF-R2	pg/ml	R&D Systems	Human TNF RII/ TNFRSF1B Duoset ELISA	DY726
Vascular cell adhesion protein 1	sVCAM1	sCD106	ng/ml	BioLegend	LegendPlex Human Vascular Inflammation Panel 1-TC (13-plex) with Filter Plate	740551
Tumor necrosis factor	TNFɑ		pg/ml	BioLegend	LegendPlex COVD-19 Cytokine Storm Panel Mix & Match Panel 1 & 2	741095

## Sheet: TableS4_CytokineLOD
Tables S4: Immune Factor Limits of Detection
Acronyms to right of table
	Enroll
Short name/gene name	L-LoD	L-LoD * DF	U-LoD	U-LoD*DF*1.1	DF	Acronym	Definition
CCL2	3.17		13000	28600	2	L-LoD	Lower-Limit of detection
CCL3	7.81		32000	70400	2	DF	Dilution factor
CCL4	0.73		3000	6600	2	U-LoD	Upper-Limit of detection
CCL5	0.49		2000	4400	2
CCL11	2.93		12000	26400	2
CCL17	2.44		10000	22000	2
CCL20	0.49		2000	4400	2
CRP	0.0022	0.22	90	9900	100
CST3	0.01013	1.013	415	45650	100
CXCL1	0.98		4000	8800	2
CXCL5	1.46		6000	13200	2
CXCL9	0.98		4000	8800	2
CXCL10	2.69		11000	24200	2
CXCL11	0.98		4000	8800	2
CXCL13	15.6		1000	1100	1
GM-CSF	1.71		7000	15400	2
IFN-α-2	1.71		7000	15400	2
IFN-y	7.08		29000	63800	2
IFN-𝜆-1	62.5		4000	7333.33	1.66667
IGFBP4	0.00195	0.195	80	8800	100
IL-1β	2.44		10000	22000	2
IL-1RN	19.53		80000	176000	2
IL-2	1.71		7000	15400	2
IL-4	31.3		2000	2200	1
IL-6	3.66		15000	33000	2
IL-8	5.13		21000	46200	2
IL-10	2.44		10000	22000	2
IL-15	7.08		29000	63800	2
IL-18	1.71		7000	15400	2
L-VEGF	3.17		13000	28600	2
MB	0.00037	0.037	15	1650	100
MMP-2	0.01404	1.404	575	63250	100
MMP-9	0.00793	0.793	325	35750	100
MPO	0.00488	0.488	200	22000	100
NGAL	0.00195	0.195	80	8800	100
S100A8/S100A9	0.07324	7.324	3000	330000	100
SAA	0.00269	0.269	110	12100	100
sCD14	0.0625	24.9205	4	1754.4	398.727
sCD163	0.156	85.8	10	6050	550
sICAM1	0.00042	0.042	17	1870	100
SPP1	0.00122	0.122	50	5500	100
sTNFRSF1A	12.5		800	1466.67	1.66667
sTNFRSF1B	7.81	723.386	500	50942.7	92.623
sVCAM1	0.00659	0.659	270	29700	100
TNFɑ	2.44		10000	22000	2

## Sheet: TableS5_Storms Checklist
Table S5: STORMS Microbiome Reporting Checklist
Version:	1.03
Number	Item	Recommendation	Item Source	Additional Guidance	Yes/No/NA	Comments or location in manuscript
Abstract
1	Structured or Unstructured Abstract	Abstract should include information on background, methods, results, and conclusions in structured or unstructured format.	STORMS		Yes
1.1	Study Design	State study design in abstract.	STORMS	See 3.0 for additional information on study design.	Yes
1.2	Sequencing methods	State the strategy used for metagenomic classification.	STORMS	For example, targeted 16S by qPCR or sequencing, shotgun metagenomics, metatranscriptomics, etc.	Yes
1.3	Specimens	Describe body site(s) studied.	STORMS		Yes
Introduction
2	Background and Rationale	Summarize the underlying background, scientific evidence, or theory driving the current hypothesis as well as the study objectives.	STORMS		Yes
2.1	Hypotheses	State the pre-specified hypothesis. If the study is exploratory, state any pre-specified study objectives.	STORMS		Yes
Methods
3	Study Design	Describe the study design.	STORMS	Observational (Case-Control, Cohort, Cross-sectional survey, etc.) or Experimental (Randomized controlled trial, Non-randomized controlled trial, etc.). For a brief description of common study designs see: DOI: 10.11613/BM.2014.022 If applicable, describe any blinding (e.g. single or double-blinding) used in the course of the study.	Yes
3.1	Participants	State what the population of interest is, and the method by which participants are sampled from that population. Include relevant information on physiological state of the subjects or stage in the life history of disease under study when participants were sampled.	STORMS	Examples of the population of interest could be: adults with no chronic health conditions, adults with type II diabetes, newborns, etc. This is the total population to whom the study is hoped to be generalizable to. The sampling method describes how potential participants were selected from that population. If the participants are from a substudy of a larger study, provide a brief description of …	Yes
3.2	Geographic location	State the geographic region(s) where participants were sampled from.	MIxS: geographic location (country and/or sea,region)	Geographic coordinates can be reported to prevent potential ambiguities if necessary.	Yes
3.3	Relevant Dates	State the start and end dates for recruitment, follow-up, and data collection.	STORMS	Recruitment is the period in which participants are recruited for the study. In longitudinal studies, follow-up is the date range in which participants are asked to complete a specific assessment. Finally, data collection is the total period in which data is being collected from participants including during initial recruitment through all follow-ups.	Yes
3.4	Eligibility criteria	List any criteria for inclusion and exclusion of recruited participants.	Modified STROBE	Among potential recruited participants, how were some chosen and others not? This could include criteria such as sex, diet, age, health status, or BMI. If there is a primary and validation sample, describe inclusion/exclusion criteria for each.	Yes
3.5	Antibiotics Usage	List what is known about antibiotics usage before or during sample collection.	STORMS	If participants were excluded due to current or recent antibiotics usage, state this here. Other factors (e.g. proton pump inhibitors, probiotics, etc.) that may influence the microbiome should also be described as well.	NA
3.6	Analytic sample size	Explain how the final analytic sample size was calculated, including the number of cases and controls if relevant, and reasons for dropout at each stage of the study. This should include the number of individuals in whom microbiome sequencing was attempted and the number in whom microbiome sequencing was successful.	STORMS	Consider use of a flow diagram (see template at https://stormsmicrobiome.org/figures). Also state sample size in abstract. If power analysis was used to calculate sample size, describe those calculations.	No
3.7	Longitudinal Studies	For longitudinal studies, state how many follow-ups were conducted, describe sample size at follow-up by group or condition, and discuss any loss to follow-up.	STORMS	If there is loss to follow-up, discuss the likelihood that drop-out is associated with exposures, treatments, or outcomes of interest.	NA
3.8	Matching	For matched studies, give matching criteria.	Modified STROBE	"Matched" refers to matching between comparable study participants as cases and controls or exposed / unexposed. Indicate whether participants were individual or frequency matched and in what ratio were they matched (e.g. 1 case to 1 control).	NA
3.9	Ethics	State the name of the institutional review board that approved the study and protocols, protocol number and date of approval, and procedures for obtaining informed consent from participants.	STORMS		Yes
4	Laboratory methods	State the laboratory/center where laboratory work was done.	STORMS	Provide a reference to complete lab protocols if previously published elsewhere such as on protocols.io. Note any modifications of lab protocols and the reason for protocol modifications.	Yes
4.1	Specimen collection	State the body site(s) sampled from and how specimens were collected.	MIxS: sample collection device or method; host body site	Use terms from the Uber-anatomy Ontology (https://www.ebi.ac.uk/ols/ontologies/uberon) to describe body sites in a standardized format.	Yes
4.2	Shipping	Describe how samples were stored and shipped to the laboratory.	STORMS	Include length of time from collection to receipt by the lab and if temperature control was used during shipping.	Yes
4.3	Storage	Describe how the laboratory stored samples, including time between collection and storage and any preservation buffers or refrigeration used.	STORMS	State where each procedure or lot of samples was done if not all in the same place. Include reagent/lot/catalogue #s for storage buffers.	Yes
4.4	DNA extraction	Provide DNA extraction method, including kit and version if relevant.	MIxS: nucleic acid extraction	If any DNA quantification methods were used prior to DNA amplification or at the pooling step of library preparation, state so here.	Yes
4.5	Human DNA sequence depletion or microbial DNA enrichment	Describe whether human DNA sequence depletion or enrichment of microbial or viral DNA was performed.	STORMS		No
4.6	Primer selection	Provide primer selection and DNA amplification methods as well as variable region sequenced (if applicable).	MIxS: pcr primers		Yes
4.7	Positive Controls	Describe any positive controls (mock communities) if used.	STORMS	If used, should be deposited under guidance provided in the 8.X items.	No
4.8	Negative Controls	Describe any negative controls if used.	STORMS	If used, should be deposited under guidance provided in the 8.X items.	Yes
4.9	Contaminant mitigation and identification	Provide any laboratory or computational methods used to control for or identify microbiome contamination from the environment, reagents, or laboratory.	STORMS	Includes filtering of reagents and other steps to minimize contamination. It is relevant to state whether the specimens of interest have low microbial load, which makes contamination especially relevant.	Yes
4.1	Replication	Describe any biological or technical replicates included in the sequencing, including which steps were replicated between them.	STORMS	Replication may be biological (redundant biological specimens) or technical (aliquots taken at different stages of analysis) and used in extraction, sequencing, preprocessing, and/or data analysis.	NA
4.11	Sequencing strategy	Major divisions of strategy, such as shotgun or amplicon sequencing.	MIxS: sequencing method	For amplicon sequencing (for example, 16S variable region), state the region selected. State the model of sequencer used.	Yes
4.12	Sequencing methods	State whether experimental quantification was used (QMP/cell count based, spike-in based) or whether relative abundance methods were applied.	STORMS	These include read length, sequencing depth per sample (average and minimum), whether reads are paired, and other parameters.	Yes
4.13	Batch effects	Detail any blocking or randomization used in study design to avoid confounding of batches with exposures or outcomes. Discuss any likely sources of batch effects, if known.	STORMS	Sources of batch effects include sample collection, storage, library preparation, and sequencing and are commonly unavoidable in all but the smallest of studies.	Yes
4.14	Metatranscriptomics	Detail whether any mRNA enrichment was performed and whether/how retrotranscription was performed prior to sequencing. Provide size range of isolated transcripts. Describe whether the sequencing library was stranded or not. Provide details on sequencing methods and platforms.	STORMS	Provide details on any internal standards which may have been used as well as parameters and versions of any software or databases used.	NA
4.15	Metaproteomics	Detail which protease was used for digestion. Provide details on proteomic methods and platforms (e.g. LC-MS/MS, instrument type, column type, mass range, resolution, scan speed, maximum injection time, isolation window, normalised collision energy, and resolution).	STORMS	Provide details on any internal standards which may have been used as well as parameters and versions of any software or databases used.	NA
4.16	Metabolomics	Specify the analytic method used (such as nuclear magnetic resonance spectroscopy or mass spectrometry). For mass spectrometry, detail which fractions were obtained (polar and/or non polar) and how these were analyzed. Provide details on metabolomics methods and platforms (e.g. derivatization, instrument type, injection type, column type and instrument settings).	STORMS	Provide details on any internal standards which may have been used as well as parameters and versions of any software or databases used.	NA
5	Data sources/ measurement	For each non-microbiome variable, including the health condition, intervention, or other variable of interest, state how it was defined, how it was measured or collected, and any transformations applied to the variable prior to analysis.	MIxS: host disease status	State any sources of potential bias in measurements, for example multiple interviewers or measurement instruments, and whether these potential biases were assessed or accounted for in study design. Use terms from a standardized ontology such as the Experimental Factor Ontology (https://www.ebi.ac.uk/efo/) to describe variables of interest in a standardized format.	Yes
6	Research design for causal inference	Discuss any potential for confounding by variables that may influence both the outcome and exposure of interest. State any variables controlled for and the rationale for controlling for them.	STORMS	For causal inference, this item refers to describing the assumptions that would be required to draw causal inferences from observational data. See Vujkovic-Cvijin, I., Sklar, J., Jiang, L. et al. Host variables confound gut microbiota studies of human disease. Nature 587, 448–454 (2020). https://doi.org/10.1038/s41586-020-2881-9 for more details on confounding in observational microbiome studies.…	Yes
6.1	Selection bias	Discuss potential for selection or survival bias.	STORMS	Selection bias can occur when some members of the target study population are more likely to be included in the study/final analytic sample than others. Some examples include survival bias (where part of the target study population is more likely to die before they can be studied), convenience sampling (where members of the target study population are not selected at random), and loss to follow-u…	Yes
7	Bioinformatic and Statistical Methods	Describe any transformations to quantitative variables used in analyses (e.g. use of percentages instead of counts, normalization, rarefaction, categorization).	STORMS	If a variable is analyzed using different transformations, state rationale for the transformation and for each analyses which version of the variable is used. In case of any complex or multistep transformations, give enumerated instructions for reproducing those transformations.	Yes
7.1	Quality Control	Describe any methods to identify or filter low quality reads or samples.	MIxS: sequence quality check	If samples were excluded based on quality or read depth, list the criteria used, the number of samples excluded, and the final sample size after quality control.	Yes
7.2	Sequence analysis	Describe any taxonomic, functional profiling, or other sequence analysis performed.	MIxS: feature prediction; similarity search method		Yes
7.3	Statistical methods	Describe all statistical methods.	Modified STROBE	Describe any statistical tests used, exploratory data analysis performed, dimension reduction methods/unsupervised analysis, alpha/beta metrics, and/or methods for adjusting for measurement bias. If multiple statistical methods are possible, discuss why the methods used were selected. If a multiple hypothesis testing correction method was used, describe the type of correction used. State which ta…	Yes
7.4	Longitudinal analysis	If the study is longitudinal, include a section that explicitly states what analysis methods were used (if any) to account for grouping of measurements by individual or patterns over time.	STORMS		NA
7.5	Subgroup analysis	Describe any methods used to examine subgroups and interactions.	STROBE		NA
7.6	Missing data	Explain how missing data were addressed.	STROBE	"Missing data" refers to participant measurements such as covariates, exposures, outcomes, or time points that should have been collected but were not, not to zeros in taxonomic abundance tables or data points not applicable to that observation.	NA
7.7	Sensitivity analyses	Describe any sensitivity analyses.	STROBE		Yes
7.8	Findings	State criteria used to select findings for reporting.	STORMS	For example, false discovery rate with total number of tests, effect size threshold, significance threshold, microbes of interest.	Yes
7.9	Software	Cite all software (including read mapping software) and databases (including any used for taxonomic reference or annotating amplicons, if applicable) used. Include version numbers.	Modified STREGA	Installed packages, add-ons or libraries should be stated and cited in addition to the software used. All parameters employed that differ from the default of that software/version should be provided. This is in addition to, not a replacement for, publishing of code as outlined in the section Reproducible Research.	Yes
8	Reproducible research	Make a statement about whether and how others can reproduce the reported analysis.	STORMS	Any protected information that has been excluded or provided under controlled access should be listed along with any relevant data access procedures. "On request from authors" is not sufficiently detailed; formal data access procedures and conditions should be defined. If data are unavailable, state so clearly. Consider using a specialized rubric for reproducible research (such as: https://mbio.a…	Yes
8.1	Raw data access	State where raw data may be accessed including demultiplexing information.	STORMS	Robust, long-term databases such as those hosted by NCBI and EBI are preferred. If using a private repository, provide rationale.	Yes
8.2	Processed data access	State where processed data may be accessed.	STORMS	Unfiltered data should be provided. Robust, long-term databases such as those hosted by NCBI and EBI-EMBL are preferred. Repositories like zenodo (https://zenodo.org/) or publisso (https://www.publisso.de/en/working-for-you/doi-service/) can be used to provide a DOI and long-term storage for processed datasets, even those which cannot be published openly.	Yes	SRA BioProject PRJNA1234224
8.3	Participant data access	State where individual participant data such as demographics and other covariates may be accessed, and how they can be matched to the microbiome data.	STORMS	If re-categorized, transformed, or otherwise derived variables were used in the analysis, these variables or code for deriving them should be provided. Examples of how participant data can be matched to microbiome data are: using the same set of anonymized identifiers, or using different anonymized identifiers but providing a map. Provided data should be sufficient to independently replicate the …	Yes	https://github.com/SulliVagOSU/16S_meta_analysis.
8.4	Source code access	State where code may be accessed.	STORMS	If a standard or formalized workflow was employed, reference it here.	Yes	https://github.com/SulliVagOSU/16S_meta_analysis.
8.5	Full results	Provide full results of all analyses, in computer-readable format, in supplementary materials.	STORMS	For example, any fold-changes, p-values, or FDR values calculated, provided as a spreadsheet. Use a machine-readable, plain-text format such as csv or tsv.	Yes	Provided on github
Results
9	Descriptive data	Give characteristics of study participants (e.g. dietary, demographic, clinical, social) and information on exposures and potential confounders.	STROBE	Typically reported in a table included in the paper or as a supplementary table. Indicate number of participants with missing data for each variable of interest. This includes environmental and lifestyle factors that may affect the relationship between the microbiome and the condition of interest. Participant diet and medication use should be summarized, if known. At minimum, age and sex of all p…	Yes
10	Microbiome data	Report descriptive findings for microbiome analyses with all applicable outcomes and covariates.	STORMS	This includes measures of diversity as well as relative abundances. These descriptive findings should be reported both for the sample overall and for individual groups.	Yes
10.1	Taxonomy	Identify taxonomy using standardized taxon classifications that are sufficient to uniquely identify taxa.	STORMS	If not using full taxonomic hierarchy, make sure it is clear whether names stated are species, genera, family, etc. Italicize genus/species pairs. Consult journal guidelines or standardized references on taxonomic nomenclature. For instance, https://wwwnc.cdc.gov/eid/page/scientific-nomenclature	Yes
10.2	Differential abundance	Report results of differential abundance analysis by the variable of interest and (if applicable) by time, clearly indicating the direction of change and total number of taxa tested.	STORMS	If there are more than two groups, include omnibus (multigroup) test results if applicable to the research question. If applicable, reported effect sizes should include a measure of uncertainty such as the confidence interval.	Yes
10.3	Other data types	Report other data analyzed--e.g. metabolic function, functional potential, MAG assembly, and RNAseq.	STORMS		NA
10.4	Other statistical analysis	Report any statistical data analysis not covered above.	STORMS	This could include subgroup analysis, sensitivity analyses, and cluster analysis. Visualizations should be easily interpretable and colorblind-friendly. The caption and/or main text should provide a detailed description of visualizations for visually-impaired readers.	Yes
Discussion
11	Key results	Summarise key results with reference to study objectives	STROBE		Yes
12	Interpretation	Give a cautious overall interpretation of results considering objectives, limitations, multiplicity of analyses, results from similar studies, and other relevant evidence.	STROBE	Define or clarify any subjective terms such as "dominant," "dysbiosis," and similar words used in interpretation of results. When interpreting the findings, consider how the interpretation of the findings may be summarized or quoted for the general public such as in press releases or news articles. If causal language is used in the interpretation (such as "alters," "affects," "results in," "cause…	Yes
13	Limitations	Discuss limitations of the study, taking into account sources of potential bias or imprecision.	STROBE	Also consider limitations resulting from the methods (especially novel methods), the study design, and the sample size.	Yes
13.1	Bias	Discuss any potential for bias to influence study findings.	STORMS	May include sampling method, representativeness of study participants, or potential confounding.	Yes
13.2	Generalizability	Discuss the generalisability (external validity) of the study results	STROBE	To what populations or other settings do you expect the conclusions to generalize?	Yes
14	Ongoing/future work	Describe potential future research or ongoing research based on the study's findings.	STORMS		Yes
Other information
15	Funding	Give the source of funding and the role of the funders for the present study and, if applicable, for the original study on which the present article is based	STROBE		Yes
15.1	Acknowledgements	Include acknowledgements of those who contributed to the research but did not meet critera for authorship.	STORMS	For general guidelines on authorship, see http://www.icmje.org and https://www.elsevier.com/authors/journal-authors/policies-and-ethics/credit-author-statement	Yes
15.2	Conflicts of Interest	Include a conflicts of interest statement.	STORMS		Yes
16	Supplements	Indicate where supplements may be accessed and what materials they contain.	STORMS		Yes
17	Supplementary data	Provide supplementary data files of results with for all taxa and all outcome variables analyzed. Indicate the taxonomic level of all taxa.	STORMS	Depending on the analysis performed, examples of the supplemental results included could be mean relative abundance, differential abundance, raw p-value, multiple hypothesis testing-adjusted p-values, and standard error. All discussed taxa should include the taxonomic level (e.g. class, order, genus).	Yes

## Sheet: TableS6_cst_cyto_correlation
Table S6: Correlations of cytokine levels between CST III and CST IV CVMBs using Wilcox test on cytokine levels between the two groups
Cytokine	PValue
enrol_CXCL8.IL8.	0.730501331342491
enrol_CXCL10.IP10.	0.518889536528493
enrol_CCL11.Eotaxin1.	0.254799508123561
enrol_CCL17.TARC.	0.161704865900948
enrol_CCL2.MCP1.	0.100714673521475
enrol_CCL3.MIP1A.	0.639889503252549
enrol_CXCL9.MIG.	0.633707142989381
enrol_CXCL5.ENA78.	0.0717414983340481
enrol_CCL20.MIP3A.	0.917442573544818
enrol_CXCL1.GROa.	0.289777126406442
enrol_CXCL11.ITAC.	0.394487168262002
enrol_CCL4.MIP1B.	0.31106791882764
enrol_IL6	0.410083153375218
enrol_CSF2.GMCSF.	0.3437113343487
enrol_IL1Œ≤	0.414295722911218
enrol_IFNŒ±	0.842745627550917
enrol_IL2	0.107801279168975
enrol_IFNy	0.78390174689426
enrol_VEGFA	0.515465368174468
enrol_IL1RN.IL1ra.	0.701727089830484
enrol_IL18	0.581367356518186
enrol_TNF.TNFŒ±.	0.916775433107013
enrol_IL15	0.629606643902981
enrol_IL10	0.350936284438335
enrol_IFNL1.IL29.	0.687941565562386
enrol_sTNFRSF1A.sTNFRI.	0.0187568529037302
enrol_sCD163.ngml.	0.483111226423215
enrol_sCD14.ngml.	0.0719244979943794
enrol_IL4	0.300922513013622
enrol_sTNFRSF1B.sTNFRII.	0.506815990115807
enrol_CXCL13.BCA1.	0.92175033242298
enrol_MB.MYOSB..ngml.	0.140088688052741
enrol_S100A8S100A9.ngml.	0.778910263063155
enrol_NGAL.LCN2..ngml.	0.77218031283974
enrol_CRP.ngml.	0.620438453345316
enrol_MMP2.ngml.	0.947414631700249
enrol_SPP1.OPN..ngml.	0.494889114567926
enrol_MPO.ngml.	0.687912199953979
enrol_SAA1.ngml.	0.217037016336998
enrol_IGFBP4.ngml.	0.286954285558847
enrol_sICAM1.sCD54..ngml.	0.77218031283974
enrol_sVCAM1.sCD106..ngml.	0.179471845963478
enrol_MMP9.ngml.	0.531107308199571
enrol_CST3.CystatinC..ngml.	0.786516567557384

## Sheet: TableS7_shannon_cyt_correlation
Table S7: Correlations of cytokine levels and Shannon values using linear regression models
Cytokine	Rho	PValue	TwoSided_PValue	Qvalue
enrol_CXCL8.IL8.	0.096743091807761	0.348087271863354	0.49074448725678	0.863366043286299
enrol_CXCL10.IP10.	0.0608381881712904	0.636559969579944	0.66519736233762	0.914479832775341
enrol_CCL11.Eotaxin1.	0.186581624159167	0.176676240847324	0.180985653001117	0.863366043286299
enrol_CCL17.TARC.	0.128328663319561	0.429161259375093	0.359790891805895	0.863366043286299
enrol_CCL2.MCP1.	-0.0101951758558637	0.865016620950554	0.942240613369884	0.936986694962464
enrol_CCL3.MIP1A.	0.11823145915396	0.377871330608934	0.399129698702936	0.863366043286299
enrol_CXCL9.MIG.	0.118088173064088	0.527355623531679	0.399705400620975	0.914479832775341
enrol_CXCL5.ENA78.	0.148245207359731	0.652498769735188	0.289429610732994	0.914479832775341
enrol_CCL20.MIP3A.	0.0752061629012233	0.211304718001111	0.592502863996445	0.863366043286299
enrol_CXCL1.GROa.	0.0568871328758719	0.814105922139259	0.685773673131272	0.931322801541373
enrol_CXCL11.ITAC.	-0.0287056262279382	0.915691542804226	0.838323090757857	0.936986694962464
enrol_CCL4.MIP1B.	0.0722896706949707	0.644186848319133	0.60697138407668	0.914479832775341
enrol_IL6	-0.0996628342037966	0.240949329105933	0.477687996691394	0.863366043286299
enrol_CSF2.GMCSF.	0.0157941064152913	0.7235727034425	0.910626789632072	0.914479832775341
enrol_IL1Œ≤	0.0456931862688436	0.887050082411964	0.745265068311293	0.936986694962464
enrol_IFNŒ±	0.100551950750516	0.544624545408169	0.473748996428508	0.914479832775341
enrol_IL2	-0.0151533573368911	0.904816637000373	0.914238692494534	0.936986694962464
enrol_IFNy	0.0932238294746606	0.727427139707658	0.506725766539406	0.914479832775341
enrol_VEGFA	-0.126000775579311	0.387731680434126	0.368643871197484	0.863366043286299
enrol_IL1RN.IL1ra.	0.10845243617016	0.3207389864491	0.439520689179206	0.863366043286299
enrol_IL18	-0.0091116173139242	0.696130848046528	0.948370552297305	0.914479832775341
enrol_TNF.TNFŒ±.	0.00381790524993201	0.825490665002581	0.978354389410498	0.931322801541373
enrol_IL15	0.0254845461692522	0.813626717776668	0.856261119133882	0.931322801541373
enrol_IL10	-0.0102816362101638	0.498038672418102	0.941751625622492	0.914479832775341
enrol_IFNL1.IL29.	-0.173339329838502	0.326110696229729	0.214509715810663	0.863366043286299
enrol_sTNFRSF1A.sTNFRI.	-0.205561341145108	0.201245319938125	0.139770712525708	0.863366043286299
enrol_sCD163.ngml.	-0.0806740984299218	0.328305108879742	0.565799380582967	0.863366043286299
enrol_sCD14.ngml.	-0.0706005686431245	0.716456586374703	0.61542026706834	0.914479832775341
enrol_IL4	-0.189321745888698	0.156116189318982	0.174548451765897	0.863366043286299
enrol_sTNFRSF1B.sTNFRII.	-0.106759126757838	0.670278300438591	0.446738568671726	0.914479832775341
enrol_CXCL13.BCA1.	0.352549306479203	0.00499494735452905	0.00962240968801712	0.219777683599278
enrol_MB.MYOSB..ngml.	-0.103211240370115	0.648663604260496	0.462071824131814	0.914479832775341
enrol_S100A8S100A9.ngml.	0.246878249161922	0.0695166765428384	0.0747260600036652	0.863366043286299
enrol_NGAL.LCN2..ngml.	0.0907533211223159	0.377789167750532	0.518100989941672	0.863366043286299
enrol_CRP.ngml.	0.121313524325655	0.350516375986512	0.386864024570586	0.863366043286299
enrol_MMP2.ngml.	0.214422515159415	0.0512059797310467	0.123124487694589	0.863366043286299
enrol_SPP1.OPN..ngml.	0.0520894228742924	0.962453516224113	0.711065213839855	0.962453516224113
enrol_MPO.ngml.	0.0695063196867492	0.314600881083039	0.620920314955594	0.863366043286299
enrol_SAA1.ngml.	-0.194810173177378	0.0831962820358308	0.162156685176188	0.863366043286299
enrol_IGFBP4.ngml.	-0.0589955047316299	0.431683021643149	0.674764393934473	0.863366043286299
enrol_sICAM1.sCD54..ngml.	-0.0406394258957327	0.375731806862803	0.772639531655275	0.863366043286299
enrol_sVCAM1.sCD106..ngml.	-0.039188017828028	0.818826535226993	0.780553962624032	0.931322801541373
enrol_MMP9.ngml.	0.105186768017824	0.397219188953271	0.453499064151708	0.863366043286299
enrol_CST3.CystatinC..ngml.	0.0550325559004714	0.57607283893225	0.695511599590839	0.914479832775341

## Sheet: TableS8_taxon_cyto_correlation
TableS8: Correlations of cytokine levels and taxon abundance using linear regression models
OTU	Taxon	Cytokine	Rho	PValue	TwoSided_PValue	QValue
ASV1	Lactobacillus_iners	enrol_sCD163.ngml.	-0.320722781591313	0.013481674108453	0.0192091608299727	0.795923364679357
ASV2	Bifidobacterium_388775_Bifidobacterium leopoldii	enrol_CXCL8.IL8.	0.0685129838058704	0.639328711475042	0.625931016713579	0.997416171187662
ASV4	Bifidobacterium_388775_Bifidobacterium vaginale	enrol_CXCL8.IL8.	-0.150205738963304	0.475245458819747	0.283027050515706	0.997416171187662
ASV5	Lactobacillus_crispatus	enrol_sVCAM1.sCD106..ngml.	0.291648722713715	0.0289181987602948	0.0340980538135868	0.883422885877757
ASV7	Fannyhessea_vaginae	enrol_CXCL8.IL8.	0.131556811734337	0.143978594116025	0.347730741293265	0.997416171187662
ASV8	UBA629_sp005465875	enrol_CXCL8.IL8.	0.0414174500035072	0.680208661912946	0.76840638965809	0.997416171187662
ASV53	Limosilactobacillus_reuteri	enrol_IL1Œ≤	-0.2740757966677	0.238187202722787	0.0470409654979031	0.997416171187662
ASV11	Megasphaera_A_38692_lornae	enrol_CXCL8.IL8.	0.1183704055734	0.228826833271551	0.398571895602013	0.997416171187662
ASV13	Sneathia_vaginalis	enrol_CXCL8.IL8.	-0.03485877443351	0.100994296335403	0.80428943832674	0.997416171187662
ASV14	Prevotella_amnii	enrol_CXCL8.IL8.	0.283598262734898	0.0153556964842211	0.0396040094930413	0.795923364679357
ASV15	Nanoperiomorbus_sp004136275	enrol_CXCL8.IL8.	0.173380660163995	0.212292697235369	0.214399	0.997416171187662
ASV17	Aerococcus_christensenii	enrol_CXCL8.IL8.	0.0812217967793067	0.951798733617157	0.563155831026541	0.997416171187662
ASV18	Prevotella_bivia	enrol_CXCL8.IL8.	-0.220846827617762	0.122235674659449	0.112028	0.997416171187662
ASV19	Metamycoplasma_hominis	enrol_CXCL8.IL8.	0.0263936511461192	0.312046879694625	0.85119064958907	0.997416171187662
ASV21	Sneathia_sanguinegens	enrol_CXCL8.IL8.	0.117827432759844	0.314885300198174	0.400754258146561	0.997416171187662
ASV24	Peptostreptococcus_anaerobius	enrol_CXCL8.IL8.	-0.341962189605444	0.00517456978130789	0.0122030055295726	0.579163330912734
ASV28	KA00274_sp001552885	enrol_CXCL8.IL8.	0.145714567845781	0.475376285378531	0.297833	0.997416171187662
ASV29	Prevotella_buccalis	enrol_CXCL8.IL8.	-0.140583245465874	0.306491690229445	0.315352481636662	0.997416171187662
ASV30	Prevotella_melaninogenica	enrol_CXCL8.IL8.	-0.207947305086181	0.119274625325656	0.135131789098415	0.997416171187662
ASV31	Ureaplasma_urealyticum	enrol_CXCL8.IL8.	-0.0221337706775805	0.62402877931708	0.874998057717274	0.997416171187662
ASV33	Dialister_micraerophilus	enrol_CXCL8.IL8.	0.057952037603092	0.468041694687686	0.680204798328694	0.997416171187662
ASV35	Gemella_asaccharolytica	enrol_CXCL8.IL8.	-0.138404485458576	0.773295175727944	0.322985944056477	0.997416171187662
ASV39	Prevotella_sp000758925	enrol_CXCL8.IL8.	0.0466763427829005	0.76944383595093	0.739975	0.997416171187662
ASV40	Ureaplasma_parvum	enrol_CXCL8.IL8.	-0.176793519056823	0.47725103503986	0.205374011075203	0.997416171187662
ASV41	Dialister_sp001553355	enrol_CXCL8.IL8.	-0.0920518119237292	0.518716225614392	0.512106281975005	0.997416171187662
ASV43	Megasphaera_A_38692_hutchinsoni	enrol_CXCL8.IL8.	0.0991233031674208	0.930209974575055	0.480086694489892	0.997416171187662
ASV44	Corynebacterium_tuberculostearicum	enrol_CXCL8.IL8.	-0.186317583705274	0.492683923625372	0.181614860574886	0.997416171187662
ASV45	Finegoldia_magna_H	enrol_CXCL8.IL8.	0.0533260432469868	0.936329990088255	0.704515	0.997416171187662
ASV47	Fannyhessea_massiliense	enrol_CXCL8.IL8.	0.301952503634491	0.0161182820964076	0.0279918021862315	0.795923364679357
ASV49	Veillonella_A_montpellierensis	enrol_CXCL8.IL8.	0.218791195363544	0.150682994055171	0.115492184577417	0.997416171187662
ASV50	Peptoniphilus_A_gorbachii	enrol_CXCL8.IL8.	-0.198608260799549	0.416938494596348	0.153966796038489	0.997416171187662
ASV51	Prevotella_timonensis	enrol_CXCL8.IL8.	-0.039050657883582	0.922855526708463	0.781304134968129	0.997416171187662
ASV9	Lactobacillus_gasseri_329736	enrol_MB.MYOSB..ngml.	-0.262881265329168	0.134201956915564	0.0572015671292234	0.997416171187662
ASV54	Streptococcus_anginosus	enrol_CXCL8.IL8.	0.0989310584993525	0.333756417487229	0.480942930881132	0.997416171187662
ASV56	Berryella_sp001552935	enrol_CXCL8.IL8.	0.122338909102843	0.77058887728414	0.382833317157706	0.997416171187662
ASV59	Corynebacterium_amycolatum_A	enrol_CXCL8.IL8.	0.0298376072699917	0.744448415734658	0.832037968696257	0.997416171187662
ASV60	Prevotella_disiens	enrol_CXCL8.IL8.	-0.165716562421067	0.0693874599226829	0.235666644849973	0.966957251782989
ASV61	Corynebacterium_aurimucosum	enrol_CXCL8.IL8.	-0.227795230307516	0.399243027254302	0.100905980119915	0.997416171187662
ASV63	Anaerococcus_prevotii	enrol_CXCL8.IL8.	-0.18093487277455	0.163048132795401	0.194786906680951	0.997416171187662
ASV65	Peptoniphilus_A_lacrimalis	enrol_CXCL8.IL8.	-0.0883603372953962	0.984697359693087	0.529240083734602	0.997500970208064
ASV67	Staphylococcus_epidermidis_318824	enrol_CXCL8.IL8.	-0.222443910314799	0.447905015633093	0.109392318312111	0.997416171187662
ASV68	Corynebacterium_striatum	enrol_CXCL8.IL8.	0.055253908377589	0.375461465984003	0.694346730990513	0.997416171187662
ASV76	Arcanobacterium_A_386370_sp000758825	enrol_CXCL8.IL8.	-0.105420446504766	0.48062129448204	0.452490813975508	0.997416171187662
ASV77	Dialister_propionicifaciens	enrol_CXCL8.IL8.	-0.0171341500938825	0.79550080859125	0.903078837004754	0.997416171187662
ASV80	Corynebacterium_sundsvallense	enrol_CXCL8.IL8.	-0.0673330493523056	0.819280312488352	0.631904817028048	0.997416171187662
ASV82	Pseudomonas_E_647464_paracarnis	enrol_CXCL8.IL8.	-0.117007536641602	0.353374806848625	0.404062819376901	0.997416171187662
ASV83	Mageeibacillus_indolicus	enrol_CXCL8.IL8.	-0.179089630931686	0.199798056643754	0.199455129049197	0.997416171187662
ASV85	Corynebacterium_pyruviciproducens	enrol_CXCL8.IL8.	0.00257132708052783	0.939306563659478	0.985420915084759	0.997416171187662
ASV86	Howardella_ureilytica	enrol_CXCL8.IL8.	0.181327121517149	0.251328933860276	0.193804674273484	0.997416171187662
ASV53	Limosilactobacillus_reuteri	enrol_IFNŒ±	-0.257475772710049	0.185894766409014	0.0627057700522355	0.997416171187662
ASV2	Bifidobacterium_388775_Bifidobacterium leopoldii	enrol_CXCL10.IP10.	0.0265357544195434	0.895288164465152	0.85039861226744	0.997416171187662
ASV4	Bifidobacterium_388775_Bifidobacterium vaginale	enrol_CXCL10.IP10.	0.00685177587246143	0.75577826399105	0.961164128555507	0.997416171187662
ASV5	Lactobacillus_crispatus	enrol_CXCL8.IL8.	0.254827601139078	0.0730731588339469	0.0655532212739496	0.966957251782989
ASV7	Fannyhessea_vaginae	enrol_CXCL10.IP10.	0.042978163229307	0.608775145137334	0.759935011269882	0.997416171187662
ASV8	UBA629_sp005465875	enrol_CXCL10.IP10.	0.144697741041231	0.900475758453578	0.301253400864727	0.997416171187662
ASV5	Lactobacillus_crispatus	enrol_sCD14.ngml.	-0.245503017615414	0.539570567427344	0.07641146060997	0.997416171187662
ASV11	Megasphaera_A_38692_lornae	enrol_CXCL10.IP10.	0.207913886807606	0.32370149496453	0.135195955597541	0.997416171187662
ASV13	Sneathia_vaginalis	enrol_CXCL10.IP10.	-0.0192916022206524	0.97987642887902	0.890944851945467	0.997416171187662
ASV14	Prevotella_amnii	enrol_CXCL10.IP10.	0.276869896152136	0.0813816707852501	0.0447493390362747	0.966957251782989
ASV15	Nanoperiomorbus_sp004136275	enrol_CXCL10.IP10.	0.303427068701498	0.0178916500859003	0.0271978	0.795923364679357
ASV17	Aerococcus_christensenii	enrol_CXCL10.IP10.	0.0437618395408911	0.59796600626509	0.755691747974981	0.997416171187662
ASV18	Prevotella_bivia	enrol_CXCL10.IP10.	-0.234722061289636	0.462507541440927	0.0906877	0.997416171187662
ASV19	Metamycoplasma_hominis	enrol_CXCL10.IP10.	0.0280733943137886	0.850122175281566	0.841837832132508	0.997416171187662
ASV21	Sneathia_sanguinegens	enrol_CXCL10.IP10.	-0.148833809655594	0.118927182667569	0.287497534997945	0.997416171187662
ASV24	Peptostreptococcus_anaerobius	enrol_CXCL10.IP10.	-0.0969988971468319	0.431933311651876	0.48959319161031	0.997416171187662
ASV28	KA00274_sp001552885	enrol_CXCL10.IP10.	0.169901599751973	0.276105421041989	0.22388	0.997416171187662
ASV29	Prevotella_buccalis	enrol_CXCL10.IP10.	0.00616310542863916	0.800770295875698	0.965064956792575	0.997416171187662
ASV30	Prevotella_melaninogenica	enrol_CXCL10.IP10.	-0.202914637613536	0.0281123207474062	0.145054542669894	0.883422885877757
ASV31	Ureaplasma_urealyticum	enrol_CXCL10.IP10.	-0.0341392553206187	0.866840919699175	0.8082519171823	0.997416171187662
ASV33	Dialister_micraerophilus	enrol_CXCL10.IP10.	0.109255057562537	0.446161429301372	0.436122272812746	0.997416171187662
ASV35	Gemella_asaccharolytica	enrol_CXCL10.IP10.	-0.107374620028367	0.792920607916432	0.444107434978013	0.997416171187662
ASV39	Prevotella_sp000758925	enrol_CXCL10.IP10.	0.082658230960068	0.65028452193434	0.55625	0.997416171187662
ASV40	Ureaplasma_parvum	enrol_CXCL10.IP10.	-0.268656580029991	0.107305626968721	0.0517585453878183	0.997416171187662
ASV41	Dialister_sp001553355	enrol_CXCL10.IP10.	-0.188135313935743	0.0596745122914841	0.177314998246962	0.946016533091468
ASV43	Megasphaera_A_38692_hutchinsoni	enrol_CXCL10.IP10.	0.0054990825544259	0.800878863554437	0.968826943442974	0.997416171187662
ASV44	Corynebacterium_tuberculostearicum	enrol_CXCL10.IP10.	0.0370711269421914	0.758402789201612	0.792136680362493	0.997416171187662
ASV45	Finegoldia_magna_H	enrol_CXCL10.IP10.	-0.206174326250011	0.143999807758739	0.138568	0.997416171187662
ASV47	Fannyhessea_massiliense	enrol_CXCL10.IP10.	0.0294048104539394	0.782110219905267	0.8344397878073	0.997416171187662
ASV49	Veillonella_A_montpellierensis	enrol_CXCL10.IP10.	0.437039247207392	0.000429059234838847	0.00106765710263266	0.102783523368062
ASV50	Peptoniphilus_A_gorbachii	enrol_CXCL10.IP10.	-0.0928935398966321	0.474146105047927	0.508239141388756	0.997416171187662
ASV51	Prevotella_timonensis	enrol_CXCL10.IP10.	0.11338946098439	0.854881616931233	0.418851225474097	0.997416171187662
ASV1	Lactobacillus_iners	enrol_IGFBP4.ngml.	-0.24018718468336	0.331677396243266	0.0832107288405156	0.997416171187662
ASV54	Streptococcus_anginosus	enrol_CXCL10.IP10.	-0.0610277787564352	0.676021739984658	0.664215988854214	0.997416171187662
ASV56	Berryella_sp001552935	enrol_CXCL10.IP10.	0.161345446002398	0.218232942502108	0.248424425920268	0.997416171187662
ASV59	Corynebacterium_amycolatum_A	enrol_CXCL10.IP10.	0.103470836231845	0.71114510220246	0.460940330207381	0.997416171187662
ASV60	Prevotella_disiens	enrol_CXCL10.IP10.	-0.0840950069737122	0.55433480016702	0.549383387874799	0.997416171187662
ASV61	Corynebacterium_aurimucosum	enrol_CXCL10.IP10.	0.159807516426949	0.950150329957777	0.253022525556214	0.997416171187662
ASV63	Anaerococcus_prevotii	enrol_CXCL10.IP10.	-0.0511185533912289	0.863664291384138	0.716222059396795	0.997416171187662
ASV65	Peptoniphilus_A_lacrimalis	enrol_CXCL10.IP10.	0.206828161530051	0.107138995683017	0.13729310585325	0.997416171187662
ASV67	Staphylococcus_epidermidis_318824	enrol_CXCL10.IP10.	-0.0581180841920673	0.96359747103846	0.679337978429685	0.997416171187662
ASV68	Corynebacterium_striatum	enrol_CXCL10.IP10.	-0.0454220870090706	0.907275215642725	0.746725959830051	0.997416171187662
ASV76	Arcanobacterium_A_386370_sp000758825	enrol_CXCL10.IP10.	-0.0887013346028902	0.974317768771825	0.527645586247345	0.997416171187662
ASV77	Dialister_propionicifaciens	enrol_CXCL10.IP10.	-0.0668935257699091	0.686477429251061	0.634136048332726	0.997416171187662
ASV80	Corynebacterium_sundsvallense	enrol_CXCL10.IP10.	-0.0223720727059602	0.747691090983249	0.873663142077279	0.997416171187662
ASV82	Pseudomonas_E_647464_paracarnis	enrol_CXCL10.IP10.	0.0065975977033984	0.689096451421459	0.962603766897641	0.997416171187662
ASV83	Mageeibacillus_indolicus	enrol_CXCL10.IP10.	-0.230670714353455	0.66512310749313	0.0965611345522167	0.997416171187662
ASV85	Corynebacterium_pyruviciproducens	enrol_CXCL10.IP10.	0.0846582088118224	0.543373408546288	0.54670275553503	0.997416171187662
ASV86	Howardella_ureilytica	enrol_CXCL10.IP10.	0.0689204170498726	0.922397700755271	0.623873749018457	0.997416171187662
ASV9	Lactobacillus_gasseri_329736	enrol_IFNŒ±	-0.23611675288801	0.669732024956823	0.0887315249910507	0.997416171187662
ASV2	Bifidobacterium_388775_Bifidobacterium leopoldii	enrol_CCL11.Eotaxin1.	0.0935597573113779	0.461859882308808	0.505188918262952	0.997416171187662
ASV4	Bifidobacterium_388775_Bifidobacterium vaginale	enrol_CCL11.Eotaxin1.	-0.0809445720887218	0.750275754970488	0.564493175767017	0.997416171187662
ASV53	Limosilactobacillus_reuteri	enrol_CCL20.MIP3A.	0.235832238925139	0.200414132593675	0.0891278719788925	0.997416171187662
ASV7	Fannyhessea_vaginae	enrol_CCL11.Eotaxin1.	0.0374076309586719	0.76274454082037	0.790292426235704	0.997416171187662
ASV8	UBA629_sp005465875	enrol_CCL11.Eotaxin1.	0.0928480959068626	0.935159793818203	0.508447543951104	0.997416171187662
ASV53	Limosilactobacillus_reuteri	enrol_CCL3.MIP1A.	0.232227226924391	0.00266436568717574	0.0942706021300091	0.44187480165776
ASV11	Megasphaera_A_38692_lornae	enrol_CCL11.Eotaxin1.	0.117474215920545	0.414865582012822	0.402177668485914	0.997416171187662
ASV13	Sneathia_vaginalis	enrol_CCL11.Eotaxin1.	0.0106034871841464	0.778693808229472	0.93993154435479	0.997416171187662
ASV14	Prevotella_amnii	enrol_CCL11.Eotaxin1.	0.186083866861774	0.091098637339119	0.182173119646218	0.972320109421488
ASV15	Nanoperiomorbus_sp004136275	enrol_CCL11.Eotaxin1.	0.362825143378337	0.00858870744005747	0.00758335	0.740690129630556
ASV17	Aerococcus_christensenii	enrol_CCL11.Eotaxin1.	-0.00655433402103851	0.450378569907855	0.962848819739206	0.997416171187662
ASV18	Prevotella_bivia	enrol_CCL11.Eotaxin1.	-0.0585006746677653	0.752697246017978	0.677342	0.997416171187662
ASV19	Metamycoplasma_hominis	enrol_CCL11.Eotaxin1.	-0.0271603099223543	0.93761391377991	0.846919289774371	0.997416171187662
ASV21	Sneathia_sanguinegens	enrol_CCL11.Eotaxin1.	-0.141364594226572	0.209339453204151	0.312643213874069	0.997416171187662
ASV24	Peptostreptococcus_anaerobius	enrol_CCL11.Eotaxin1.	-0.0382091176118379	0.355098467192416	0.785904378221791	0.997416171187662
ASV28	KA00274_sp001552885	enrol_CCL11.Eotaxin1.	0.228193999407919	0.138007880776436	0.100295	0.997416171187662
ASV29	Prevotella_buccalis	enrol_CCL11.Eotaxin1.	0.0979275287310154	0.428624288696992	0.485425610311289	0.997416171187662
ASV30	Prevotella_melaninogenica	enrol_CCL11.Eotaxin1.	-0.141381443062593	0.0781110662233863	0.312584956143298	0.966957251782989
ASV31	Ureaplasma_urealyticum	enrol_CCL11.Eotaxin1.	0.105823858999874	0.795389838195476	0.45075310948341	0.997416171187662
ASV33	Dialister_micraerophilus	enrol_CCL11.Eotaxin1.	-0.0262701958188963	0.812386497939721	0.851878867619683	0.997416171187662
ASV35	Gemella_asaccharolytica	enrol_CCL11.Eotaxin1.	-0.0509805156421676	0.548995993384068	0.716956284224513	0.997416171187662
ASV39	Prevotella_sp000758925	enrol_CCL11.Eotaxin1.	0.108038268350113	0.5626654853882	0.44128	0.997416171187662
ASV40	Ureaplasma_parvum	enrol_CCL11.Eotaxin1.	-0.168112991406448	0.350024175809246	0.22886658470947	0.997416171187662
ASV41	Dialister_sp001553355	enrol_CCL11.Eotaxin1.	-0.191059095913661	0.0761940632323796	0.170553880596638	0.966957251782989
ASV43	Megasphaera_A_38692_hutchinsoni	enrol_CCL11.Eotaxin1.	-0.0853189357311572	0.524555902977786	0.543565973470887	0.997416171187662
ASV44	Corynebacterium_tuberculostearicum	enrol_CCL11.Eotaxin1.	0.0180303600774944	0.66001386609386	0.898035526724036	0.997416171187662
ASV45	Finegoldia_magna_H	enrol_CCL11.Eotaxin1.	-0.0167994580733414	0.697507693429018	0.904963	0.997416171187662
ASV47	Fannyhessea_massiliense	enrol_CCL11.Eotaxin1.	-0.174255558828243	0.382371609912035	0.212059223915932	0.997416171187662
ASV49	Veillonella_A_montpellierensis	enrol_CCL11.Eotaxin1.	0.383376144603084	0.00190202866286987	0.0046024478215992	0.372797617922494
ASV50	Peptoniphilus_A_gorbachii	enrol_CCL11.Eotaxin1.	0.0192090283477254	0.698810905373095	0.89140882773077	0.997416171187662
ASV51	Prevotella_timonensis	enrol_CCL11.Eotaxin1.	0.106552248810756	0.756483698099562	0.447624866737314	0.997416171187662
ASV53	Limosilactobacillus_reuteri	enrol_sTNFRSF1B.sTNFRII.	0.23170821979235	0.231268451012177	0.0950296178585318	0.997416171187662
ASV54	Streptococcus_anginosus	enrol_CCL11.Eotaxin1.	-0.0209060533096932	0.735206806672722	0.881880851976941	0.997416171187662
ASV56	Berryella_sp001552935	enrol_CCL11.Eotaxin1.	0.0401734653300577	0.968930430991505	0.775177926080349	0.997416171187662
ASV59	Corynebacterium_amycolatum_A	enrol_CCL11.Eotaxin1.	-0.0922925119610561	0.227785777546662	0.510998918518358	0.997416171187662
ASV60	Prevotella_disiens	enrol_CCL11.Eotaxin1.	-0.0377256709569817	0.763963784370779	0.788550413176499	0.997416171187662
ASV61	Corynebacterium_aurimucosum	enrol_CCL11.Eotaxin1.	0.253030457614839	0.230491058968452	0.0675438347014969	0.997416171187662
ASV63	Anaerococcus_prevotii	enrol_CCL11.Eotaxin1.	-0.00306978081036301	0.715459359867517	0.982595147932612	0.997416171187662
ASV65	Peptoniphilus_A_lacrimalis	enrol_CCL11.Eotaxin1.	0.143626726234772	0.123311557104182	0.304883585601234	0.997416171187662
ASV67	Staphylococcus_epidermidis_318824	enrol_CCL11.Eotaxin1.	0.0625873771691844	0.39114236880076	0.656164391251768	0.997416171187662
ASV68	Corynebacterium_striatum	enrol_CCL11.Eotaxin1.	0.0362150624758286	0.700926156387198	0.796833521395568	0.997416171187662
ASV76	Arcanobacterium_A_386370_sp000758825	enrol_CCL11.Eotaxin1.	-0.108506215514367	0.505433795703407	0.439292519572976	0.997416171187662
ASV77	Dialister_propionicifaciens	enrol_CCL11.Eotaxin1.	-0.0812172141313812	0.481693747005152	0.563177925875055	0.997416171187662
ASV80	Corynebacterium_sundsvallense	enrol_CCL11.Eotaxin1.	-0.0914281905127476	0.372185979352377	0.514980950418569	0.997416171187662
ASV82	Pseudomonas_E_647464_paracarnis	enrol_CCL11.Eotaxin1.	-0.0403703098394076	0.453204321388168	0.774105298176758	0.997416171187662
ASV83	Mageeibacillus_indolicus	enrol_CCL11.Eotaxin1.	-0.24988765857696	0.304411182700113	0.0711406848576942	0.997416171187662
ASV85	Corynebacterium_pyruviciproducens	enrol_CCL11.Eotaxin1.	-0.114194919110198	0.748678196529375	0.415532565192216	0.997416171187662
ASV86	Howardella_ureilytica	enrol_CCL11.Eotaxin1.	-0.0699253234919977	0.45661568350261	0.618811815156269	0.997416171187662
ASV53	Limosilactobacillus_reuteri	enrol_CXCL10.IP10.	0.226227244752909	0.0639738356772617	0.103338039488019	0.966957251782989
ASV2	Bifidobacterium_388775_Bifidobacterium leopoldii	enrol_CCL17.TARC.	-0.038711458810218	0.732996861797945	0.783157468484983	0.997416171187662
ASV4	Bifidobacterium_388775_Bifidobacterium vaginale	enrol_CCL17.TARC.	-0.108059935145205	0.581917546478358	0.441187950700512	0.997416171187662
ASV5	Lactobacillus_crispatus	enrol_SAA1.ngml.	-0.224717409682245	0.276658560271417	0.105722390026554	0.997416171187662
ASV7	Fannyhessea_vaginae	enrol_CCL17.TARC.	-0.0180960687281293	0.908535784389784	0.897665914195647	0.997416171187662
ASV8	UBA629_sp005465875	enrol_CCL17.TARC.	0.133461742210378	0.843668785117488	0.3407325327899	0.997416171187662
ASV9	Lactobacillus_gasseri_329736	enrol_IFNy	-0.224002785005168	0.387602489205014	0.106865592660787	0.997416171187662
ASV11	Megasphaera_A_38692_lornae	enrol_CCL17.TARC.	0.0987973156980996	0.786397225537036	0.48153908204603	0.997416171187662
ASV13	Sneathia_vaginalis	enrol_CCL17.TARC.	-0.151357944525586	0.68912116686409	0.279308042251314	0.997416171187662
ASV14	Prevotella_amnii	enrol_CCL17.TARC.	0.196336024653521	0.0714162440913772	0.158828962219788	0.966957251782989
ASV15	Nanoperiomorbus_sp004136275	enrol_CCL17.TARC.	0.271655219156655	0.0268506055368292	0.0491028	0.883422885877757
ASV17	Aerococcus_christensenii	enrol_CCL17.TARC.	-0.012802220745232	0.191452252264883	0.927506229920762	0.997416171187662
ASV18	Prevotella_bivia	enrol_CCL17.TARC.	-0.0448152582272092	0.865376455015479	0.749999	0.997416171187662
ASV19	Metamycoplasma_hominis	enrol_CCL17.TARC.	0.0942619880613834	0.684120004124684	0.501983970178644	0.997416171187662
ASV21	Sneathia_sanguinegens	enrol_CCL17.TARC.	-0.101957019212887	0.243430623675007	0.467559698139762	0.997416171187662
ASV24	Peptostreptococcus_anaerobius	enrol_CCL17.TARC.	0.00649063252283633	0.588990032817042	0.963209642030812	0.997416171187662
ASV28	KA00274_sp001552885	enrol_CCL17.TARC.	0.203178941562609	0.179091406290494	0.14452	0.997416171187662
ASV29	Prevotella_buccalis	enrol_CCL17.TARC.	0.133061446204319	0.43806751226277	0.342195800592229	0.997416171187662
ASV30	Prevotella_melaninogenica	enrol_CCL17.TARC.	-0.0777170148717733	0.171896977954318	0.580171128614239	0.997416171187662
ASV31	Ureaplasma_urealyticum	enrol_CCL17.TARC.	-0.122457843533641	0.189518601679496	0.382367416892032	0.997416171187662
ASV33	Dialister_micraerophilus	enrol_CCL17.TARC.	0.0986874856922135	0.428606970468356	0.482028934830328	0.997416171187662
ASV35	Gemella_asaccharolytica	enrol_CCL17.TARC.	-0.0682092873131018	0.82582166111411	0.627466323694067	0.997416171187662
ASV39	Prevotella_sp000758925	enrol_CCL17.TARC.	0.129409960882518	0.527076927522022	0.355723	0.997416171187662
ASV40	Ureaplasma_parvum	enrol_CCL17.TARC.	-0.0843814893050791	0.459024573871512	0.548019052378095	0.997416171187662
ASV41	Dialister_sp001553355	enrol_CCL17.TARC.	-0.243935732086314	0.0471423869528721	0.078368745673815	0.924363795435198
ASV43	Megasphaera_A_38692_hutchinsoni	enrol_CCL17.TARC.	0.0561653868665636	0.900609300318862	0.689557472944376	0.997416171187662
ASV44	Corynebacterium_tuberculostearicum	enrol_CCL17.TARC.	0.109997136504324	0.880766920661363	0.432993321122435	0.997416171187662
ASV45	Finegoldia_magna_H	enrol_CCL17.TARC.	-0.0617100509778341	0.47821006657038	0.660689	0.997416171187662
ASV47	Fannyhessea_massiliense	enrol_CCL17.TARC.	-0.0537476709457887	0.731493721958904	0.702287015181908	0.997416171187662
ASV49	Veillonella_A_montpellierensis	enrol_CCL17.TARC.	0.509319605540014	4.20846997743174e-05	9.82617113427599e-05	0.0571192064501042
ASV50	Peptoniphilus_A_gorbachii	enrol_CCL17.TARC.	0.0288038445576289	0.967688517424387	0.837777348493806	0.997416171187662
ASV51	Prevotella_timonensis	enrol_CCL17.TARC.	0.05865759153178	0.996936039781894	0.676524409358397	0.998325174997568
ASV53	Limosilactobacillus_reuteri	enrol_CXCL9.MIG.	0.222322050037308	0.363277488683961	0.109591751919578	0.997416171187662
ASV54	Streptococcus_anginosus	enrol_CCL17.TARC.	0.0364574148955033	0.74949041607329	0.795503110147922	0.997416171187662
ASV56	Berryella_sp001552935	enrol_CCL17.TARC.	0.0685926422764069	0.667002226659502	0.625528571356046	0.997416171187662
ASV59	Corynebacterium_amycolatum_A	enrol_CCL17.TARC.	-0.0539909131836468	0.502821117402495	0.70100257583043	0.997416171187662
ASV60	Prevotella_disiens	enrol_CCL17.TARC.	-0.0402758390140953	0.832786670139547	0.774620028261644	0.997416171187662
ASV61	Corynebacterium_aurimucosum	enrol_CCL17.TARC.	0.175490490088724	0.738592452198338	0.208787497823232	0.997416171187662
ASV63	Anaerococcus_prevotii	enrol_CCL17.TARC.	-0.0512178127182021	0.532671225541822	0.715694254824323	0.997416171187662
ASV65	Peptoniphilus_A_lacrimalis	enrol_CCL17.TARC.	0.300120864177648	0.0253643864002378	0.0290049541698271	0.883422885877757
ASV67	Staphylococcus_epidermidis_318824	enrol_CCL17.TARC.	0.25330363311707	0.0546020026682703	0.0672381786111379	0.926944234273943
ASV68	Corynebacterium_striatum	enrol_CCL17.TARC.	-0.0175648504716216	0.86030882952767	0.90065463815886	0.997416171187662
ASV76	Arcanobacterium_A_386370_sp000758825	enrol_CCL17.TARC.	-0.133583501246164	0.551282178950225	0.340288219408722	0.997416171187662
ASV77	Dialister_propionicifaciens	enrol_CCL17.TARC.	-0.0857293343419625	0.71600934789114	0.541622003269447	0.997416171187662
ASV80	Corynebacterium_sundsvallense	enrol_CCL17.TARC.	0.0215708690002371	0.590406624295853	0.8781526736262	0.997416171187662
ASV82	Pseudomonas_E_647464_paracarnis	enrol_CCL17.TARC.	0.0349786429964657	0.543234208936731	0.80362977859219	0.997416171187662
ASV83	Mageeibacillus_indolicus	enrol_CCL17.TARC.	-0.245552695924646	0.304430712736633	0.0763500587909882	0.997416171187662
ASV85	Corynebacterium_pyruviciproducens	enrol_CCL17.TARC.	0.163620758315204	0.422816636210846	0.241726285295905	0.997416171187662
ASV86	Howardella_ureilytica	enrol_CCL17.TARC.	0.026868628561542	0.909969949874527	0.848543854910073	0.997416171187662
ASV9	Lactobacillus_gasseri_329736	enrol_sTNFRSF1B.sTNFRII.	0.221020318465441	0.0184851927710413	0.111739569334983	0.795923364679357
ASV2	Bifidobacterium_388775_Bifidobacterium leopoldii	enrol_CCL2.MCP1.	-0.0834281294359121	0.942194369890787	0.552565587025653	0.997416171187662
ASV4	Bifidobacterium_388775_Bifidobacterium vaginale	enrol_CCL2.MCP1.	-0.0943563603014347	0.670715699280687	0.501554056894555	0.997416171187662
ASV9	Lactobacillus_gasseri_329736	enrol_IL18	0.220951806277448	0.075401178546337	0.111853498424387	0.966957251782989
ASV7	Fannyhessea_vaginae	enrol_CCL2.MCP1.	-0.110387102294967	0.956833632643614	0.431354108273195	0.997416171187662
ASV8	UBA629_sp005465875	enrol_CCL2.MCP1.	0.131636042066053	0.887452830500154	0.34743791470355	0.997416171187662
ASV53	Limosilactobacillus_reuteri	enrol_VEGFA	-0.21898474450209	0.150135559535385	0.115162592279998	0.997416171187662
ASV11	Megasphaera_A_38692_lornae	enrol_CCL2.MCP1.	0.0751920428153358	0.858272674075743	0.592572541656042	0.997416171187662
ASV13	Sneathia_vaginalis	enrol_CCL2.MCP1.	0.0129482343210158	0.88470196277592	0.92668166354924	0.997416171187662
ASV14	Prevotella_amnii	enrol_CCL2.MCP1.	0.106366614566864	0.123843829836431	0.448420978131912	0.997416171187662
ASV15	Nanoperiomorbus_sp004136275	enrol_CCL2.MCP1.	0.206563170630083	0.0357376727854819	0.137809	0.883422885877757
ASV17	Aerococcus_christensenii	enrol_CCL2.MCP1.	-0.00933125718050641	0.566583488535635	0.947127748155685	0.997416171187662
ASV18	Prevotella_bivia	enrol_CCL2.MCP1.	-0.0574016716725623	0.797146723022549	0.683081	0.997416171187662
ASV19	Metamycoplasma_hominis	enrol_CCL2.MCP1.	0.0425503711282153	0.702199646292773	0.762254287892342	0.997416171187662
ASV21	Sneathia_sanguinegens	enrol_CCL2.MCP1.	-0.0475072540933043	0.181234905692418	0.735512565623001	0.997416171187662
ASV24	Peptostreptococcus_anaerobius	enrol_CCL2.MCP1.	-0.00141336360546299	0.575911297713941	0.99198611307371	0.997416171187662
ASV28	KA00274_sp001552885	enrol_CCL2.MCP1.	0.183006974994137	0.245937678923105	0.189638	0.997416171187662
ASV29	Prevotella_buccalis	enrol_CCL2.MCP1.	0.0144005559051227	0.804357242862316	0.918484425655829	0.997416171187662
ASV30	Prevotella_melaninogenica	enrol_CCL2.MCP1.	-0.0287922059698381	0.171007200273165	0.837842013423163	0.997416171187662
ASV31	Ureaplasma_urealyticum	enrol_CCL2.MCP1.	-0.0865204322246955	0.614687197644077	0.537884269697366	0.997416171187662
ASV33	Dialister_micraerophilus	enrol_CCL2.MCP1.	0.0680139830437016	0.712639360044533	0.628454492674641	0.997416171187662
ASV35	Gemella_asaccharolytica	enrol_CCL2.MCP1.	0.0161356886460265	0.651788449147918	0.908702017785384	0.997416171187662
ASV39	Prevotella_sp000758925	enrol_CCL2.MCP1.	0.177891799771513	0.583922068877447	0.202528	0.997416171187662
ASV40	Ureaplasma_parvum	enrol_CCL2.MCP1.	-0.210320355455104	0.250459708383282	0.130633421549139	0.997416171187662
ASV41	Dialister_sp001553355	enrol_CCL2.MCP1.	-0.0546543704525352	0.253394290085356	0.697503415389022	0.997416171187662
ASV43	Megasphaera_A_38692_hutchinsoni	enrol_CCL2.MCP1.	0.0178481069322245	0.898205488630388	0.899060816556981	0.997416171187662
ASV44	Corynebacterium_tuberculostearicum	enrol_CCL2.MCP1.	0.00474871177986834	0.525680097946398	0.973078935535795	0.997416171187662
ASV45	Finegoldia_magna_H	enrol_CCL2.MCP1.	-0.0424032639223013	0.497792082996733	0.763052	0.997416171187662
ASV47	Fannyhessea_massiliense	enrol_CCL2.MCP1.	-0.0316128185438788	0.711925798909527	0.822202518421967	0.997416171187662
ASV49	Veillonella_A_montpellierensis	enrol_CCL2.MCP1.	0.458006107930795	9.53285529604509e-05	0.000563712698801909	0.0571192064501042
ASV50	Peptoniphilus_A_gorbachii	enrol_CCL2.MCP1.	0.122220124336945	0.831243098158771	0.383298967846373	0.997416171187662
ASV51	Prevotella_timonensis	enrol_CCL2.MCP1.	0.0579933797382707	0.55106791538637	0.679988939875702	0.997416171187662
ASV53	Limosilactobacillus_reuteri	enrol_TNF.TNFŒ±.	-0.21700045037635	0.858396087776099	0.118575837063667	0.997416171187662
ASV54	Streptococcus_anginosus	enrol_CCL2.MCP1.	-0.13706558722619	0.462699788699428	0.327734370105903	0.997416171187662
ASV56	Berryella_sp001552935	enrol_CCL2.MCP1.	0.0778554929686154	0.961352640861551	0.579494420879947	0.997416171187662
ASV59	Corynebacterium_amycolatum_A	enrol_CCL2.MCP1.	-0.0280902630290515	0.331275927244014	0.841744014529857	0.997416171187662
ASV60	Prevotella_disiens	enrol_CCL2.MCP1.	-0.0133806102432443	0.754369245778372	0.924240406008316	0.997416171187662
ASV61	Corynebacterium_aurimucosum	enrol_CCL2.MCP1.	0.327558992828106	0.443669149374595	0.0166536067938125	0.997416171187662
ASV63	Anaerococcus_prevotii	enrol_CCL2.MCP1.	0.0338854130511833	0.937926966988494	0.809651002308897	0.997416171187662
ASV65	Peptoniphilus_A_lacrimalis	enrol_CCL2.MCP1.	0.349309839033635	0.0142127912409174	0.0103565523441583	0.795923364679357
ASV67	Staphylococcus_epidermidis_318824	enrol_CCL2.MCP1.	0.169845517590939	0.226563049953003	0.224035611297764	0.997416171187662
ASV68	Corynebacterium_striatum	enrol_CCL2.MCP1.	-0.0711923586305202	0.879486677268912	0.612454425788839	0.997416171187662
ASV76	Arcanobacterium_A_386370_sp000758825	enrol_CCL2.MCP1.	-0.0122456477672548	0.909502645899026	0.930649988580339	0.997416171187662
ASV77	Dialister_propionicifaciens	enrol_CCL2.MCP1.	-0.0789699376544139	0.456582097914618	0.574061539345005	0.997416171187662
ASV80	Corynebacterium_sundsvallense	enrol_CCL2.MCP1.	-0.0475343025006757	0.673498960952275	0.735367460439803	0.997416171187662
ASV82	Pseudomonas_E_647464_paracarnis	enrol_CCL2.MCP1.	0.0350070975140132	0.635812834175604	0.803473207824748	0.997416171187662
ASV83	Mageeibacillus_indolicus	enrol_CCL2.MCP1.	-0.153160199391421	0.649017829326013	0.273555782738975	0.997416171187662
ASV85	Corynebacterium_pyruviciproducens	enrol_CCL2.MCP1.	0.0921789309145177	0.470757214433066	0.51152130765625	0.997416171187662
ASV86	Howardella_ureilytica	enrol_CCL2.MCP1.	-0.00140713099239328	0.588713678614327	0.992021451352784	0.997416171187662
ASV53	Limosilactobacillus_reuteri	enrol_CCL4.MIP1B.	0.214066682354316	0.0305247554388564	0.123762581648327	0.883422885877757
ASV2	Bifidobacterium_388775_Bifidobacterium leopoldii	enrol_CCL3.MIP1A.	0.118446528939989	0.401378679700187	0.398266490093476	0.997416171187662
ASV4	Bifidobacterium_388775_Bifidobacterium vaginale	enrol_CCL3.MIP1A.	0.256476553356958	0.325356067838502	0.0637682952766695	0.997416171187662
ASV53	Limosilactobacillus_reuteri	enrol_sCD163.ngml.	-0.212593319342301	0.306911201328503	0.126431350731147	0.997416171187662
ASV7	Fannyhessea_vaginae	enrol_CCL3.MIP1A.	0.236216563533788	0.164415225225988	0.0885928090450523	0.997416171187662
ASV8	UBA629_sp005465875	enrol_CCL3.MIP1A.	0.0265947342847725	0.766535641656127	0.85006992068373	0.997416171187662
ASV1	Lactobacillus_iners	enrol_CSF2.GMCSF.	0.211317002638131	0.142988878063367	0.128778144757469	0.997416171187662
ASV11	Megasphaera_A_38692_lornae	enrol_CCL3.MIP1A.	0.1535370451152	0.533057872761566	0.272363009450719	0.997416171187662
ASV13	Sneathia_vaginalis	enrol_CCL3.MIP1A.	-0.0697220891752652	0.650427873838055	0.619834146715343	0.997416171187662
ASV14	Prevotella_amnii	enrol_CCL3.MIP1A.	0.299392101115036	0.0264465952559159	0.0294164887283753	0.883422885877757
ASV15	Nanoperiomorbus_sp004136275	enrol_CCL3.MIP1A.	0.247750865051903	0.0364363891903257	0.073672	0.883422885877757
ASV17	Aerococcus_christensenii	enrol_CCL3.MIP1A.	-0.128512170790025	0.969402382260714	0.359098565660133	0.997416171187662
ASV18	Prevotella_bivia	enrol_CCL3.MIP1A.	-0.141981345144932	0.316116427981447	0.310515	0.997416171187662
ASV19	Metamycoplasma_hominis	enrol_CCL3.MIP1A.	0.0525060145075369	0.766526855956071	0.708856368051992	0.997416171187662
ASV21	Sneathia_sanguinegens	enrol_CCL3.MIP1A.	-0.226992938053562	0.179106643401852	0.102144806021089	0.997416171187662
ASV24	Peptostreptococcus_anaerobius	enrol_CCL3.MIP1A.	-0.0736835715147689	0.478061030534789	0.600037213247201	0.997416171187662
ASV28	KA00274_sp001552885	enrol_CCL3.MIP1A.	0.0100298468733588	0.83782009267005	0.943176	0.997416171187662
ASV29	Prevotella_buccalis	enrol_CCL3.MIP1A.	0.137854382862078	0.324713750827505	0.324931598985293	0.997416171187662
ASV30	Prevotella_melaninogenica	enrol_CCL3.MIP1A.	-0.15	0.864188962804907	0.283694529606297	0.997416171187662
ASV31	Ureaplasma_urealyticum	enrol_CCL3.MIP1A.	-0.207016744362759	0.0587683121502306	0.136927109626953	0.93855171108072
ASV33	Dialister_micraerophilus	enrol_CCL3.MIP1A.	0.0895065102736889	0.770870504545734	0.523890054396879	0.997416171187662
ASV35	Gemella_asaccharolytica	enrol_CCL3.MIP1A.	-0.202567162325454	0.277891504589119	0.145759112048088	0.997416171187662
ASV39	Prevotella_sp000758925	enrol_CCL3.MIP1A.	-0.0717026841359272	0.274755039019463	0.609902	0.997416171187662
ASV40	Ureaplasma_parvum	enrol_CCL3.MIP1A.	-0.172754175030141	0.185192084464766	0.21608506246851	0.997416171187662
ASV41	Dialister_sp001553355	enrol_CCL3.MIP1A.	-0.0807574065920423	0.0394994303222026	0.565396908471522	0.905965657177328
ASV43	Megasphaera_A_38692_hutchinsoni	enrol_CCL3.MIP1A.	-0.014311529458733	0.387376723983373	0.918986678368869	0.997416171187662
ASV44	Corynebacterium_tuberculostearicum	enrol_CCL3.MIP1A.	-0.107321746949952	0.177308563667946	0.444333121232148	0.997416171187662
ASV45	Finegoldia_magna_H	enrol_CCL3.MIP1A.	-0.115274865644272	0.197230800779573	0.411107	0.997416171187662
ASV47	Fannyhessea_massiliense	enrol_CCL3.MIP1A.	0.0129967385888452	0.606833465798715	0.92640776760648	0.997416171187662
ASV49	Veillonella_A_montpellierensis	enrol_CCL3.MIP1A.	0.0823934975388613	0.308599294545279	0.557519929853989	0.997416171187662
ASV50	Peptoniphilus_A_gorbachii	enrol_CCL3.MIP1A.	-0.125640548500274	0.977068740358443	0.370025469051511	0.997416171187662
ASV51	Prevotella_timonensis	enrol_CCL3.MIP1A.	-0.259037511915946	0.0578383813563883	0.0610735776146342	0.93855171108072
ASV53	Limosilactobacillus_reuteri	enrol_IL10	-0.204388337719966	0.327068964518656	0.142094459807459	0.997416171187662
ASV54	Streptococcus_anginosus	enrol_CCL3.MIP1A.	-0.00433224619628172	0.974955786804832	0.975439174603814	0.997416171187662
ASV56	Berryella_sp001552935	enrol_CCL3.MIP1A.	0.0691530668336361	0.745075013153111	0.622700295892556	0.997416171187662
ASV59	Corynebacterium_amycolatum_A	enrol_CCL3.MIP1A.	0.111781160358507	0.796812694507555	0.425522842502599	0.997416171187662
ASV60	Prevotella_disiens	enrol_CCL3.MIP1A.	-0.292906574394464	0.239004772867232	0.033298053296253	0.997416171187662
ASV61	Corynebacterium_aurimucosum	enrol_CCL3.MIP1A.	0.0882555369415629	0.825871841855334	0.529730605642965	0.997416171187662
ASV63	Anaerococcus_prevotii	enrol_CCL3.MIP1A.	-0.107593241081971	0.954122445666414	0.443174935590318	0.997416171187662
ASV65	Peptoniphilus_A_lacrimalis	enrol_CCL3.MIP1A.	0.0169208846811238	0.968310820725667	0.904279528257723	0.997416171187662
ASV67	Staphylococcus_epidermidis_318824	enrol_CCL3.MIP1A.	-0.111312674570361	0.213105064091313	0.427477492537547	0.997416171187662
ASV68	Corynebacterium_striatum	enrol_CCL3.MIP1A.	0.119618243151443	0.408557097223886	0.393582873231227	0.997416171187662
ASV76	Arcanobacterium_A_386370_sp000758825	enrol_CCL3.MIP1A.	-0.177508650519031	0.267178413228495	0.203517429355584	0.997416171187662
ASV77	Dialister_propionicifaciens	enrol_CCL3.MIP1A.	0.136665314237604	0.415705679488279	0.329162435539447	0.997416171187662
ASV80	Corynebacterium_sundsvallense	enrol_CCL3.MIP1A.	0.215312837672597	0.261701118829805	0.121538847550447	0.997416171187662
ASV82	Pseudomonas_E_647464_paracarnis	enrol_CCL3.MIP1A.	0.146129996697657	0.243509279383672	0.296442628893446	0.997416171187662
ASV83	Mageeibacillus_indolicus	enrol_CCL3.MIP1A.	-0.164705882352941	0.0765644800676385	0.238575695472543	0.966957251782989
ASV85	Corynebacterium_pyruviciproducens	enrol_CCL3.MIP1A.	-0.026166905010462	0.718704548794243	0.852454759994498	0.997416171187662
ASV86	Howardella_ureilytica	enrol_CCL3.MIP1A.	0.154286036289116	0.378696843499987	0.270002606092576	0.997416171187662
ASV9	Lactobacillus_gasseri_329736	enrol_CXCL13.BCA1.	-0.197615098516486	0.880423757912675	0.156078298524578	0.997416171187662
ASV2	Bifidobacterium_388775_Bifidobacterium leopoldii	enrol_CXCL9.MIG.	0.0927942387780983	0.735759288418771	0.508694584787945	0.997416171187662
ASV4	Bifidobacterium_388775_Bifidobacterium vaginale	enrol_CXCL9.MIG.	0.00305440611182015	0.89284317495036	0.982682305125197	0.997416171187662
ASV1	Lactobacillus_iners	enrol_IFNy	0.195188767528352	0.167580060092195	0.161326288375157	0.997416171187662
ASV7	Fannyhessea_vaginae	enrol_CXCL9.MIG.	0.0651047199923377	0.5264388829094	0.643250038095849	0.997416171187662
ASV8	UBA629_sp005465875	enrol_CXCL9.MIG.	-0.029460240836993	0.995366149843062	0.83413209103749	0.998325174997568
ASV5	Lactobacillus_crispatus	enrol_CXCL13.BCA1.	-0.191097542818526	0.00948127122119379	0.170466240216695	0.786216182803608
ASV11	Megasphaera_A_38692_lornae	enrol_CXCL9.MIG.	0.120582410455514	0.139286757257713	0.389753254852507	0.997416171187662
ASV13	Sneathia_vaginalis	enrol_CXCL9.MIG.	0.0812230542093824	0.831194375134558	0.563149768504943	0.997416171187662
ASV14	Prevotella_amnii	enrol_CXCL9.MIG.	0.143942724345226	0.463629315283068	0.303809599062192	0.997416171187662
ASV15	Nanoperiomorbus_sp004136275	enrol_CXCL9.MIG.	0.285119869149636	0.0135282141506464	0.0385107	0.795923364679357
ASV17	Aerococcus_christensenii	enrol_CXCL9.MIG.	0.063007007981436	0.813462665126137	0.65400455349554	0.997416171187662
ASV18	Prevotella_bivia	enrol_CXCL9.MIG.	-0.361784479251838	0.188324350025576	0.00777113	0.997416171187662
ASV19	Metamycoplasma_hominis	enrol_CXCL9.MIG.	-0.0341857974303211	0.645980037872342	0.807995458598212	0.997416171187662
ASV21	Sneathia_sanguinegens	enrol_CXCL9.MIG.	-0.082034383274737	0.326936488153391	0.55924444176352	0.997416171187662
ASV24	Peptostreptococcus_anaerobius	enrol_CXCL9.MIG.	-0.0679713461419249	0.971397161055038	0.628670305989923	0.997416171187662
ASV28	KA00274_sp001552885	enrol_CXCL9.MIG.	0.138221935531696	0.530711483601969	0.323631	0.997416171187662
ASV29	Prevotella_buccalis	enrol_CXCL9.MIG.	-0.0858520586209435	0.633642045113127	0.541041339387074	0.997416171187662
ASV30	Prevotella_melaninogenica	enrol_CXCL9.MIG.	-0.148937926676757	0.0436957711881006	0.287156653831658	0.924363795435198
ASV31	Ureaplasma_urealyticum	enrol_CXCL9.MIG.	0.0905359663159545	0.626413674491352	0.519107874464309	0.997416171187662
ASV33	Dialister_micraerophilus	enrol_CXCL9.MIG.	0.0497698546150714	0.742924637507778	0.723406618898312	0.997416171187662
ASV35	Gemella_asaccharolytica	enrol_CXCL9.MIG.	-0.0859216990186008	0.182387830358105	0.540711973532777	0.997416171187662
ASV39	Prevotella_sp000758925	enrol_CXCL9.MIG.	0.0212507863283863	0.803808349641244	0.879947	0.997416171187662
ASV40	Ureaplasma_parvum	enrol_CXCL9.MIG.	-0.288459276346698	0.0267528377424486	0.0361982406016673	0.883422885877757
ASV41	Dialister_sp001553355	enrol_CXCL9.MIG.	0.00219761920798481	0.753761684619623	0.987539608012995	0.997416171187662
ASV43	Megasphaera_A_38692_hutchinsoni	enrol_CXCL9.MIG.	0.0135074552065025	0.97994998372076	0.923524351148645	0.997416171187662
ASV44	Corynebacterium_tuberculostearicum	enrol_CXCL9.MIG.	-0.0982238914649402	0.649691247167784	0.484099505173299	0.997416171187662
ASV45	Finegoldia_magna_H	enrol_CXCL9.MIG.	-0.151869481389517	0.32626922745473	0.277667	0.997416171187662
ASV47	Fannyhessea_massiliense	enrol_CXCL9.MIG.	-0.144976521947953	0.532696150837996	0.300313078636989	0.997416171187662
ASV49	Veillonella_A_montpellierensis	enrol_CXCL9.MIG.	0.0944783072423567	0.491366209474362	0.500998807155991	0.997416171187662
ASV50	Peptoniphilus_A_gorbachii	enrol_CXCL9.MIG.	-0.0563751949741232	0.634280834818898	0.688456758727437	0.997416171187662
ASV51	Prevotella_timonensis	enrol_CXCL9.MIG.	0.162278395249399	0.568716866230739	0.245662902882367	0.997416171187662
ASV5	Lactobacillus_crispatus	enrol_CSF2.GMCSF.	-0.19064270500482	0.0664267680618401	0.171505149709534	0.966957251782989
ASV54	Streptococcus_anginosus	enrol_CXCL9.MIG.	-0.0730854573178185	0.748440654736156	0.603008364823457	0.997416171187662
ASV56	Berryella_sp001552935	enrol_CXCL9.MIG.	0.0548926273548034	0.574097659890008	0.696248334362559	0.997416171187662
ASV59	Corynebacterium_amycolatum_A	enrol_CXCL9.MIG.	-0.0249044247061208	0.589036472558606	0.859499730873146	0.997416171187662
ASV60	Prevotella_disiens	enrol_CXCL9.MIG.	-0.00661421403164028	0.968977937915334	0.96250965010338	0.997416171187662
ASV61	Corynebacterium_aurimucosum	enrol_CXCL9.MIG.	-0.0336489118439351	0.797980955629634	0.810955041324532	0.997416171187662
ASV63	Anaerococcus_prevotii	enrol_CXCL9.MIG.	0.0982667337035274	0.467602101994229	0.483907961049416	0.997416171187662
ASV65	Peptoniphilus_A_lacrimalis	enrol_CXCL9.MIG.	-0.0658989727428193	0.855426414685355	0.639196775879184	0.997416171187662
ASV67	Staphylococcus_epidermidis_318824	enrol_CXCL9.MIG.	-0.14637375393018	0.379868350661872	0.295628872261898	0.997416171187662
ASV68	Corynebacterium_striatum	enrol_CXCL9.MIG.	0.0375949431146989	0.498617573451194	0.789266330308422	0.997416171187662
ASV76	Arcanobacterium_A_386370_sp000758825	enrol_CXCL9.MIG.	-0.0107480978014155	0.533715482559282	0.939113863571426	0.997416171187662
ASV77	Dialister_propionicifaciens	enrol_CXCL9.MIG.	0.019187879760316	0.925983823104837	0.891527665709233	0.997416171187662
ASV80	Corynebacterium_sundsvallense	enrol_CXCL9.MIG.	0.091275591398146	0.977469807835936	0.515685613366587	0.997416171187662
ASV82	Pseudomonas_E_647464_paracarnis	enrol_CXCL9.MIG.	0.0993052206046001	0.622257781193484	0.479277197611961	0.997416171187662
ASV83	Mageeibacillus_indolicus	enrol_CXCL9.MIG.	-0.112795971432437	0.918030388564819	0.421306180979488	0.997416171187662
ASV85	Corynebacterium_pyruviciproducens	enrol_CXCL9.MIG.	-0.0217470628140461	0.934488664423514	0.87716504331625	0.997416171187662
ASV86	Howardella_ureilytica	enrol_CXCL9.MIG.	-0.0222580354947686	0.739326510950995	0.874301910192341	0.997416171187662
ASV5	Lactobacillus_crispatus	enrol_CXCL11.ITAC.	-0.184368891042138	0.0431223192932216	0.186307341556989	0.924363795435198
ASV2	Bifidobacterium_388775_Bifidobacterium leopoldii	enrol_CXCL5.ENA78.	0.158729116375439	0.811021676280305	0.256280820237336	0.997416171187662
ASV4	Bifidobacterium_388775_Bifidobacterium vaginale	enrol_CXCL5.ENA78.	0.00132082426457088	0.990253529891459	0.992510803209731	0.997500970208064
ASV1	Lactobacillus_iners	enrol_CXCL8.IL8.	-0.18207703692976	0.215244654784293	0.19193663740766	0.997416171187662
ASV7	Fannyhessea_vaginae	enrol_CXCL5.ENA78.	0.0786767715384347	0.676715355920767	0.575488443951208	0.997416171187662
ASV8	UBA629_sp005465875	enrol_CXCL5.ENA78.	0.19320437014028	0.521371137071266	0.165713604324512	0.997416171187662
ASV53	Limosilactobacillus_reuteri	enrol_MB.MYOSB..ngml.	-0.180255566609602	0.33149440423005	0.196496332577703	0.997416171187662
ASV11	Megasphaera_A_38692_lornae	enrol_CXCL5.ENA78.	0.0692727793821298	0.399546650743329	0.62209684436782	0.997416171187662
ASV13	Sneathia_vaginalis	enrol_CXCL5.ENA78.	-0.0854599948840117	0.850667414989638	0.542897426714966	0.997416171187662
ASV14	Prevotella_amnii	enrol_CXCL5.ENA78.	0.267335426308047	0.0325954918877045	0.0529650303041199	0.883422885877757
ASV15	Nanoperiomorbus_sp004136275	enrol_CXCL5.ENA78.	0.217914730149577	0.0262566473979949	0.116994	0.883422885877757
ASV17	Aerococcus_christensenii	enrol_CXCL5.ENA78.	0.00903686170251672	0.205952989646961	0.948793575329105	0.997416171187662
ASV18	Prevotella_bivia	enrol_CXCL5.ENA78.	-0.165567481783856	0.786259199006205	0.236094	0.997416171187662
ASV19	Metamycoplasma_hominis	enrol_CXCL5.ENA78.	0.0919916669038142	0.871055216866764	0.512383174391423	0.997416171187662
ASV21	Sneathia_sanguinegens	enrol_CXCL5.ENA78.	-0.132517080674575	0.119266847012423	0.344191955935989	0.997416171187662
ASV24	Peptostreptococcus_anaerobius	enrol_CXCL5.ENA78.	0.0189310115249393	0.955544157560919	0.892971245664848	0.997416171187662
ASV28	KA00274_sp001552885	enrol_CXCL5.ENA78.	0.24700095546962	0.144460280458236	0.0745771	0.997416171187662
ASV29	Prevotella_buccalis	enrol_CXCL5.ENA78.	0.132321873552883	0.342292884887999	0.34490952148859	0.997416171187662
ASV30	Prevotella_melaninogenica	enrol_CXCL5.ENA78.	-0.0252757464780539	0.103206460550611	0.857426505904361	0.997416171187662
ASV31	Ureaplasma_urealyticum	enrol_CXCL5.ENA78.	-0.00464394281934887	0.459951395357775	0.973672672843611	0.997416171187662
ASV33	Dialister_micraerophilus	enrol_CXCL5.ENA78.	0.139764660220406	0.484880906551005	0.318206864522501	0.997416171187662
ASV35	Gemella_asaccharolytica	enrol_CXCL5.ENA78.	-0.146539952743632	0.308413936806913	0.29507486867814	0.997416171187662
ASV39	Prevotella_sp000758925	enrol_CXCL5.ENA78.	0.249293707204035	0.198065467258179	0.0718373	0.997416171187662
ASV40	Ureaplasma_parvum	enrol_CXCL5.ENA78.	-0.142359383521216	0.20146416248633	0.309215449400589	0.997416171187662
ASV41	Dialister_sp001553355	enrol_CXCL5.ENA78.	-0.25282175757947	0.0602291399108368	0.0677780956826086	0.947839603268351
ASV43	Megasphaera_A_38692_hutchinsoni	enrol_CXCL5.ENA78.	0.0145218490757655	0.608336173990553	0.91780018741104	0.997416171187662
ASV44	Corynebacterium_tuberculostearicum	enrol_CXCL5.ENA78.	-0.211772461390235	0.0182691606011893	0.127936942871523	0.795923364679357
ASV45	Finegoldia_magna_H	enrol_CXCL5.ENA78.	-0.177306573589194	0.287021246878934	0.204041	0.997416171187662
ASV47	Fannyhessea_massiliense	enrol_CXCL5.ENA78.	0.0920251127939536	0.767076554328794	0.512229188648797	0.997416171187662
ASV49	Veillonella_A_montpellierensis	enrol_CXCL5.ENA78.	0.469239975564105	0.000269122006478831	0.000393555938520097	0.0967045076613932
ASV50	Peptoniphilus_A_gorbachii	enrol_CXCL5.ENA78.	0.00059342310499077	0.589360435089542	0.996635197376228	0.997416171187662
ASV51	Prevotella_timonensis	enrol_CXCL5.ENA78.	0.0320448476695016	0.911578139541316	0.819812922522341	0.997416171187662
ASV1	Lactobacillus_iners	enrol_MB.MYOSB..ngml.	0.179478920784877	0.164225784036985	0.198463736905392	0.997416171187662
ASV54	Streptococcus_anginosus	enrol_CXCL5.ENA78.	-0.00261628874445109	0.432873991806405	0.985166016644069	0.997416171187662
ASV56	Berryella_sp001552935	enrol_CXCL5.ENA78.	0.297882756876488	0.324286362126949	0.0302843293316079	0.997416171187662
ASV59	Corynebacterium_amycolatum_A	enrol_CXCL5.ENA78.	-0.154219475255639	0.621701849297385	0.27021181659349	0.997416171187662
ASV60	Prevotella_disiens	enrol_CXCL5.ENA78.	0.0885832236380395	0.670734240573371	0.52819760192757	0.997416171187662
ASV61	Corynebacterium_aurimucosum	enrol_CXCL5.ENA78.	0.163182333544039	0.449485278002435	0.243007245199657	0.997416171187662
ASV63	Anaerococcus_prevotii	enrol_CXCL5.ENA78.	-0.0426815105985018	0.958767351820584	0.761543093466789	0.997416171187662
ASV65	Peptoniphilus_A_lacrimalis	enrol_CXCL5.ENA78.	0.207928311325423	0.233765038432506	0.135168256252903	0.997416171187662
ASV67	Staphylococcus_epidermidis_318824	enrol_CXCL5.ENA78.	0.0488734260491085	0.048649067749448	0.728195083360519	0.924363795435198
ASV68	Corynebacterium_striatum	enrol_CXCL5.ENA78.	0.0801203705723091	0.445926269307251	0.568477895198983	0.997416171187662
ASV76	Arcanobacterium_A_386370_sp000758825	enrol_CXCL5.ENA78.	-0.282285205993219	0.202816799585384	0.0405679246637587	0.997416171187662
ASV77	Dialister_propionicifaciens	enrol_CXCL5.ENA78.	-0.138716048175496	0.539389235676067	0.321887255793471	0.997416171187662
ASV80	Corynebacterium_sundsvallense	enrol_CXCL5.ENA78.	-0.1000888321611	0.0994259909107449	0.475798557922163	0.997416171187662
ASV82	Pseudomonas_E_647464_paracarnis	enrol_CXCL5.ENA78.	0.0204753032174433	0.945412489227732	0.884297789997581	0.997416171187662
ASV83	Mageeibacillus_indolicus	enrol_CXCL5.ENA78.	-0.221103726200547	0.393658834470151	0.111600990312484	0.997416171187662
ASV85	Corynebacterium_pyruviciproducens	enrol_CXCL5.ENA78.	0.0251126796781247	0.856240426158467	0.858336850699726	0.997416171187662
ASV86	Howardella_ureilytica	enrol_CXCL5.ENA78.	0.0999226807747289	0.821082668151347	0.476535019749691	0.997416171187662
ASV53	Limosilactobacillus_reuteri	enrol_IL15	-0.178830252637842	0.260175579599235	0.200117625034501	0.997416171187662
ASV2	Bifidobacterium_388775_Bifidobacterium leopoldii	enrol_CCL20.MIP3A.	0.0090021278816504	0.665555402675991	0.94899012997796	0.997416171187662
ASV4	Bifidobacterium_388775_Bifidobacterium vaginale	enrol_CCL20.MIP3A.	-0.0552793846839313	0.998911108502921	0.694212706667231	0.999374640339814
ASV53	Limosilactobacillus_reuteri	enrol_CXCL11.ITAC.	0.174363518442203	0.0701040067643265	0.211771779290036	0.966957251782989
ASV7	Fannyhessea_vaginae	enrol_CCL20.MIP3A.	0.138360000672474	0.238725874110191	0.323143007588306	0.997416171187662
ASV8	UBA629_sp005465875	enrol_CCL20.MIP3A.	0.165867189980618	0.499712519229674	0.235235186275122	0.997416171187662
ASV5	Lactobacillus_crispatus	enrol_MMP2.ngml.	-0.173097948539584	0.0302791372128825	0.215158583281495	0.883422885877757
ASV11	Megasphaera_A_38692_lornae	enrol_CCL20.MIP3A.	0.194767436813572	0.227867684723778	0.162250617963878	0.997416171187662
ASV13	Sneathia_vaginalis	enrol_CCL20.MIP3A.	-0.0163200191084861	0.472965616854809	0.90766355466776	0.997416171187662
ASV14	Prevotella_amnii	enrol_CCL20.MIP3A.	0.308960596090858	0.00399631570521045	0.0243843917665008	0.538503541277108
ASV15	Nanoperiomorbus_sp004136275	enrol_CCL20.MIP3A.	0.323216760560525	0.0164670706310286	0.0182408	0.795923364679357
ASV17	Aerococcus_christensenii	enrol_CCL20.MIP3A.	-0.230423671006195	0.00617845853942156	0.0969286165583541	0.579163330912734
ASV18	Prevotella_bivia	enrol_CCL20.MIP3A.	-0.0683956912598274	0.638018965069239	0.626524	0.997416171187662
ASV19	Metamycoplasma_hominis	enrol_CCL20.MIP3A.	0.0532104643924538	0.954116939731951	0.705126651640295	0.997416171187662
ASV21	Sneathia_sanguinegens	enrol_CCL20.MIP3A.	-0.189077790444725	0.734393789085054	0.175114742698508	0.997416171187662
ASV24	Peptostreptococcus_anaerobius	enrol_CCL20.MIP3A.	-0.135203694216436	0.168841626880156	0.334410262899782	0.997416171187662
ASV28	KA00274_sp001552885	enrol_CCL20.MIP3A.	0.323663434723368	0.0243349118619206	0.0180718	0.883422885877757
ASV29	Prevotella_buccalis	enrol_CCL20.MIP3A.	0.105965144966946	0.265988534012412	0.45014538632087	0.997416171187662
ASV30	Prevotella_melaninogenica	enrol_CCL20.MIP3A.	-0.153693349959519	0.0968112196075359	0.271869295891797	0.997416171187662
ASV31	Ureaplasma_urealyticum	enrol_CCL20.MIP3A.	0.0256723730431854	0.580018261181217	0.855213048936129	0.997416171187662
ASV33	Dialister_micraerophilus	enrol_CCL20.MIP3A.	0.228740300610723	0.267626106282467	0.0994616237484927	0.997416171187662
ASV35	Gemella_asaccharolytica	enrol_CCL20.MIP3A.	-0.152621545230318	0.606413893974921	0.27526671066718	0.997416171187662
ASV39	Prevotella_sp000758925	enrol_CCL20.MIP3A.	0.351514904382272	0.0383200569511393	0.00985178	0.888366051469422
ASV40	Ureaplasma_parvum	enrol_CCL20.MIP3A.	-0.309534539821834	0.113694088295406	0.0241071237000778	0.997416171187662
ASV41	Dialister_sp001553355	enrol_CCL20.MIP3A.	-0.205375476797039	0.121314919862936	0.140137010146352	0.997416171187662
ASV43	Megasphaera_A_38692_hutchinsoni	enrol_CCL20.MIP3A.	0.0493415228229082	0.842206911930435	0.725693347056755	0.997416171187662
ASV44	Corynebacterium_tuberculostearicum	enrol_CCL20.MIP3A.	-0.0788771835510537	0.350758630773116	0.5745128183219	0.997416171187662
ASV45	Finegoldia_magna_H	enrol_CCL20.MIP3A.	-0.111707253200951	0.312547416564224	0.425831	0.997416171187662
ASV47	Fannyhessea_massiliense	enrol_CCL20.MIP3A.	0.158943146355691	0.293196487551486	0.255631908504522	0.997416171187662
ASV49	Veillonella_A_montpellierensis	enrol_CCL20.MIP3A.	0.460494739380193	0.010600052387352	0.00052113081925597	0.795923364679357
ASV50	Peptoniphilus_A_gorbachii	enrol_CCL20.MIP3A.	-0.0856984436416649	0.821226755015275	0.541768208626772	0.997416171187662
ASV51	Prevotella_timonensis	enrol_CCL20.MIP3A.	-0.0485563637788549	0.494675977037272	0.729891217274318	0.997416171187662
ASV1	Lactobacillus_iners	enrol_sVCAM1.sCD106..ngml.	-0.170525140916508	0.204214750007813	0.222160008376388	0.997416171187662
ASV54	Streptococcus_anginosus	enrol_CCL20.MIP3A.	-0.0603289930959951	0.705920586876532	0.667835849638387	0.997416171187662
ASV56	Berryella_sp001552935	enrol_CCL20.MIP3A.	0.269518817866493	0.49659327898681	0.0509832458028553	0.997416171187662
ASV59	Corynebacterium_amycolatum_A	enrol_CCL20.MIP3A.	-0.0882405391399084	0.437463113260506	0.529800821739418	0.997416171187662
ASV60	Prevotella_disiens	enrol_CCL20.MIP3A.	-0.183345179967081	0.0746447056705806	0.188806991411864	0.966957251782989
ASV61	Corynebacterium_aurimucosum	enrol_CCL20.MIP3A.	0.0446757037916463	0.826420095919195	0.750752597807866	0.997416171187662
ASV63	Anaerococcus_prevotii	enrol_CCL20.MIP3A.	-0.0800191494579265	0.350934103374562	0.568968161112265	0.997416171187662
ASV65	Peptoniphilus_A_lacrimalis	enrol_CCL20.MIP3A.	0.176004442390694	0.251119121895005	0.207436387803059	0.997416171187662
ASV67	Staphylococcus_epidermidis_318824	enrol_CCL20.MIP3A.	-0.00329792626860478	0.422589249542336	0.981301844848535	0.997416171187662
ASV68	Corynebacterium_striatum	enrol_CCL20.MIP3A.	0.0454004242397649	0.475217897350775	0.746842733693614	0.997416171187662
ASV76	Arcanobacterium_A_386370_sp000758825	enrol_CCL20.MIP3A.	-0.187125492956093	0.405159941558797	0.179694566547764	0.997416171187662
ASV77	Dialister_propionicifaciens	enrol_CCL20.MIP3A.	-0.224314568900058	0.197883411876081	0.10636566121071	0.997416171187662
ASV80	Corynebacterium_sundsvallense	enrol_CCL20.MIP3A.	-0.049191498361619	0.414608548379017	0.726494842843468	0.997416171187662
ASV82	Pseudomonas_E_647464_paracarnis	enrol_CCL20.MIP3A.	0.0896259581543991	0.674006295721832	0.523334055869096	0.997416171187662
ASV83	Mageeibacillus_indolicus	enrol_CCL20.MIP3A.	-0.340228169011079	0.0187839642303608	0.0126778838153538	0.795923364679357
ASV85	Corynebacterium_pyruviciproducens	enrol_CCL20.MIP3A.	0.0916020797881533	0.562461438937948	0.514178567070113	0.997416171187662
ASV86	Howardella_ureilytica	enrol_CCL20.MIP3A.	0.0372102180762735	0.757409721763778	0.791374235812953	0.997416171187662
ASV9	Lactobacillus_gasseri_329736	enrol_VEGFA	-0.17045854759834	0.65755801371001	0.22234330684247	0.997416171187662
ASV2	Bifidobacterium_388775_Bifidobacterium leopoldii	enrol_CXCL1.GROa.	-0.0429183467059992	0.733307057147634	0.760259181400756	0.997416171187662
ASV4	Bifidobacterium_388775_Bifidobacterium vaginale	enrol_CXCL1.GROa.	-0.0968329288963524	0.386085031383174	0.490339999325068	0.997416171187662
ASV5	Lactobacillus_crispatus	enrol_IFNy	-0.16767384141085	0.197867133387489	0.230102453781183	0.997416171187662
ASV7	Fannyhessea_vaginae	enrol_CXCL1.GROa.	-0.0793348104012758	0.577351632678006	0.572287897020468	0.997416171187662
ASV8	UBA629_sp005465875	enrol_CXCL1.GROa.	0.22465146442907	0.409212877713923	0.10582748842631	0.997416171187662
ASV53	Limosilactobacillus_reuteri	enrol_CST3.CystatinC..ngml.	0.163264543987336	0.639990674081268	0.242766696318745	0.997416171187662
ASV11	Megasphaera_A_38692_lornae	enrol_CXCL1.GROa.	0.0838917245482896	0.952377000300752	0.550352479102343	0.997416171187662
ASV13	Sneathia_vaginalis	enrol_CXCL1.GROa.	-0.00396649765284443	0.708316840461673	0.977512157318962	0.997416171187662
ASV14	Prevotella_amnii	enrol_CXCL1.GROa.	0.193003588591509	0.0587621286110305	0.166162317668301	0.93855171108072
ASV15	Nanoperiomorbus_sp004136275	enrol_CXCL1.GROa.	0.251694466096883	0.0249240494144745	0.0690547	0.883422885877757
ASV17	Aerococcus_christensenii	enrol_CXCL1.GROa.	0.0311688054091433	0.476605527033234	0.824660067419305	0.997416171187662
ASV18	Prevotella_bivia	enrol_CXCL1.GROa.	-0.233176707557663	0.446099907920425	0.0928943	0.997416171187662
ASV19	Metamycoplasma_hominis	enrol_CXCL1.GROa.	0.106006534049578	0.64108935231132	0.449967441924828	0.997416171187662
ASV21	Sneathia_sanguinegens	enrol_CXCL1.GROa.	-0.0661683926633593	0.326743930492338	0.637824224851007	0.997416171187662
ASV24	Peptostreptococcus_anaerobius	enrol_CXCL1.GROa.	-0.0911392983414935	0.384552732058659	0.516315389352453	0.997416171187662
ASV28	KA00274_sp001552885	enrol_CXCL1.GROa.	0.171042798030801	0.40868885683497	0.220739	0.997416171187662
ASV29	Prevotella_buccalis	enrol_CXCL1.GROa.	0.12024218691275	0.468284985575406	0.391102086061393	0.997416171187662
ASV30	Prevotella_melaninogenica	enrol_CXCL1.GROa.	-0.00519688245343165	0.219837264726692	0.970539269996231	0.997416171187662
ASV31	Ureaplasma_urealyticum	enrol_CXCL1.GROa.	-0.0735500133010388	0.314508179319369	0.600700110531548	0.997416171187662
ASV33	Dialister_micraerophilus	enrol_CXCL1.GROa.	0.0703084418791676	0.446773779731547	0.616886557040744	0.997416171187662
ASV35	Gemella_asaccharolytica	enrol_CXCL1.GROa.	-0.034984763492849	0.904073183181299	0.803596099961571	0.997416171187662
ASV39	Prevotella_sp000758925	enrol_CXCL1.GROa.	0.136298146795857	0.576587171769081	0.330476	0.997416171187662
ASV40	Ureaplasma_parvum	enrol_CXCL1.GROa.	-0.127617376263223	0.136567780949169	0.3624820716866	0.997416171187662
ASV41	Dialister_sp001553355	enrol_CXCL1.GROa.	-0.23409421998099	0.0937860676777014	0.0915791698495747	0.986354936161581
ASV43	Megasphaera_A_38692_hutchinsoni	enrol_CXCL1.GROa.	-0.0301114811718079	0.972816577908228	0.83051888140451	0.997416171187662
ASV44	Corynebacterium_tuberculostearicum	enrol_CXCL1.GROa.	-0.0269519741810683	0.297572419497794	0.84807958438857	0.997416171187662
ASV45	Finegoldia_magna_H	enrol_CXCL1.GROa.	-0.148982706123435	0.228047308122252	0.28701	0.997416171187662
ASV47	Fannyhessea_massiliense	enrol_CXCL1.GROa.	0.0335567469396988	0.928327154820301	0.81146336550856	0.997416171187662
ASV49	Veillonella_A_montpellierensis	enrol_CXCL1.GROa.	0.495069070437469	0.000105972553710768	0.000164141138434657	0.0571192064501042
ASV50	Peptoniphilus_A_gorbachii	enrol_CXCL1.GROa.	0.053316783586863	0.423195688122465	0.704564337862708	0.997416171187662
ASV51	Prevotella_timonensis	enrol_CXCL1.GROa.	0.159448223517905	0.756142457389268	0.254104973600651	0.997416171187662
ASV9	Lactobacillus_gasseri_329736	enrol_CCL4.MIP1B.	0.159173113272148	0.298354289770601	0.254935913673094	0.997416171187662
ASV54	Streptococcus_anginosus	enrol_CXCL1.GROa.	-0.0158114841512479	0.890105566013695	0.910528855948428	0.997416171187662
ASV56	Berryella_sp001552935	enrol_CXCL1.GROa.	0.170972483514877	0.611919701712213	0.220931416863316	0.997416171187662
ASV59	Corynebacterium_amycolatum_A	enrol_CXCL1.GROa.	-0.122689533788078	0.30062997322798	0.381460788751972	0.997416171187662
ASV60	Prevotella_disiens	enrol_CXCL1.GROa.	0.0628350333005827	0.682467456318527	0.654889367686715	0.997416171187662
ASV61	Corynebacterium_aurimucosum	enrol_CXCL1.GROa.	0.274849076388957	0.232779942561133	0.0463973674630454	0.997416171187662
ASV63	Anaerococcus_prevotii	enrol_CXCL1.GROa.	0.0129037125065238	0.841355043461534	0.926933078628099	0.997416171187662
ASV65	Peptoniphilus_A_lacrimalis	enrol_CXCL1.GROa.	0.244673314490868	0.0833190804300553	0.0774427504003288	0.966957251782989
ASV67	Staphylococcus_epidermidis_318824	enrol_CXCL1.GROa.	0.109888169792636	0.0862518031849405	0.433451984667394	0.971072840977364
ASV68	Corynebacterium_striatum	enrol_CXCL1.GROa.	-0.0488117949948221	0.963780285145043	0.728524679682796	0.997416171187662
ASV76	Arcanobacterium_A_386370_sp000758825	enrol_CXCL1.GROa.	-0.174449895084512	0.609662277133421	0.211541996579443	0.997416171187662
ASV77	Dialister_propionicifaciens	enrol_CXCL1.GROa.	-0.0336227984790859	0.914747105267179	0.811099058531715	0.997416171187662
ASV80	Corynebacterium_sundsvallense	enrol_CXCL1.GROa.	-0.128993796621418	0.256745895125553	0.357285383696654	0.997416171187662
ASV82	Pseudomonas_E_647464_paracarnis	enrol_CXCL1.GROa.	-0.065805349507172	0.531164688803657	0.639674017517455	0.997416171187662
ASV83	Mageeibacillus_indolicus	enrol_CXCL1.GROa.	-0.193465760425478	0.590048778712884	0.165130766643452	0.997416171187662
ASV85	Corynebacterium_pyruviciproducens	enrol_CXCL1.GROa.	0.0863410172438617	0.699055448697866	0.538730856358301	0.997416171187662
ASV86	Howardella_ureilytica	enrol_CXCL1.GROa.	0.16288112403136	0.606383660668809	0.243889976967727	0.997416171187662
ASV9	Lactobacillus_gasseri_329736	enrol_CXCL11.ITAC.	0.153535813292329	0.0296501802055874	0.272366902720711	0.883422885877757
ASV2	Bifidobacterium_388775_Bifidobacterium leopoldii	enrol_CXCL11.ITAC.	0.172401502036728	0.375416650670045	0.217038418230036	0.997416171187662
ASV4	Bifidobacterium_388775_Bifidobacterium vaginale	enrol_CXCL11.ITAC.	0.00520074554174783	0.941477985259829	0.970517380113034	0.997416171187662
ASV1	Lactobacillus_iners	enrol_sICAM1.sCD54..ngml.	-0.153504892698257	0.259067089703603	0.272464641718098	0.997416171187662
ASV7	Fannyhessea_vaginae	enrol_CXCL11.ITAC.	-0.0398113512018844	0.8762818538963	0.777152212905652	0.997416171187662
ASV8	UBA629_sp005465875	enrol_CXCL11.ITAC.	0.199027906119685	0.639921599122778	0.153080972313849	0.997416171187662
ASV53	Limosilactobacillus_reuteri	enrol_SAA1.ngml.	0.153326931452854	0.621269166514536	0.273027624104892	0.997416171187662
ASV11	Megasphaera_A_38692_lornae	enrol_CXCL11.ITAC.	0.11370290684791	0.744945496558006	0.417557966729838	0.997416171187662
ASV13	Sneathia_vaginalis	enrol_CXCL11.ITAC.	-0.0768058181868966	0.908038255000347	0.584632853074358	0.997416171187662
ASV14	Prevotella_amnii	enrol_CXCL11.ITAC.	0.116912965175576	0.480041160451289	0.40444546505526	0.997416171187662
ASV15	Nanoperiomorbus_sp004136275	enrol_CXCL11.ITAC.	0.165355350791007	0.0713261373804514	0.236704	0.966957251782989
ASV17	Aerococcus_christensenii	enrol_CXCL11.ITAC.	0.211989714104871	0.379158375302446	0.127537154911749	0.997416171187662
ASV18	Prevotella_bivia	enrol_CXCL11.ITAC.	-0.289539192282113	0.296401300373681	0.0354755	0.997416171187662
ASV19	Metamycoplasma_hominis	enrol_CXCL11.ITAC.	0.0346660576751915	0.808798042356782	0.805350278992098	0.997416171187662
ASV21	Sneathia_sanguinegens	enrol_CXCL11.ITAC.	-0.181467267617632	0.182256476698661	0.193454590536845	0.997416171187662
ASV24	Peptostreptococcus_anaerobius	enrol_CXCL11.ITAC.	0.0748225693604744	0.874092527326257	0.594397057514628	0.997416171187662
ASV28	KA00274_sp001552885	enrol_CXCL11.ITAC.	0.0631767367159405	0.617525615130963	0.653132	0.997416171187662
ASV29	Prevotella_buccalis	enrol_CXCL11.ITAC.	0.0533724930120151	0.88028475886426	0.704269757649924	0.997416171187662
ASV30	Prevotella_melaninogenica	enrol_CXCL11.ITAC.	0.0107480978014155	0.280188395060744	0.939113863571426	0.997416171187662
ASV31	Ureaplasma_urealyticum	enrol_CXCL11.ITAC.	0.00828378989397366	0.64438633151922	0.953055779217532	0.997416171187662
ASV33	Dialister_micraerophilus	enrol_CXCL11.ITAC.	0.137122767252825	0.239969938077281	0.327530686203821	0.997416171187662
ASV35	Gemella_asaccharolytica	enrol_CXCL11.ITAC.	-0.052697175198348	0.988080832115501	0.707843591954501	0.997500970208064
ASV39	Prevotella_sp000758925	enrol_CXCL11.ITAC.	0.0745975878699905	0.63228821299742	0.595509	0.997416171187662
ASV40	Ureaplasma_parvum	enrol_CXCL11.ITAC.	-0.290109501039757	0.04727723836258	0.035098626406729	0.924363795435198
ASV41	Dialister_sp001553355	enrol_CXCL11.ITAC.	-0.120677959116731	0.368449286624653	0.389374942239894	0.997416171187662
ASV43	Megasphaera_A_38692_hutchinsoni	enrol_CXCL11.ITAC.	-0.0428180991131027	0.866613461400196	0.760802555570777	0.997416171187662
ASV44	Corynebacterium_tuberculostearicum	enrol_CXCL11.ITAC.	0.00900020798465277	0.515551612255039	0.949000994539515	0.997416171187662
ASV45	Finegoldia_magna_H	enrol_CXCL11.ITAC.	-0.169064621017917	0.219318741882282	0.226204	0.997416171187662
ASV47	Fannyhessea_massiliense	enrol_CXCL11.ITAC.	-0.0908307201062694	0.598440487425158	0.517742680028833	0.997416171187662
ASV49	Veillonella_A_montpellierensis	enrol_CXCL11.ITAC.	0.224719976617063	0.10099459436281	0.105718300670892	0.997416171187662
ASV50	Peptoniphilus_A_gorbachii	enrol_CXCL11.ITAC.	0.0307210576660606	0.826448386224834	0.827139976706054	0.997416171187662
ASV51	Prevotella_timonensis	enrol_CXCL11.ITAC.	0.0515821622030439	0.538867041898522	0.713757983382561	0.997416171187662
ASV5	Lactobacillus_crispatus	enrol_CCL3.MIP1A.	-0.150704443902458	0.262025682886959	0.281413389258187	0.997416171187662
ASV54	Streptococcus_anginosus	enrol_CXCL11.ITAC.	-0.06563472198036	0.948732496599066	0.640544158325346	0.997416171187662
ASV56	Berryella_sp001552935	enrol_CXCL11.ITAC.	0.146904889733681	0.123031993547354	0.293860764608244	0.997416171187662
ASV59	Corynebacterium_amycolatum_A	enrol_CXCL11.ITAC.	0.0166812656050432	0.474612287733058	0.905628844747406	0.997416171187662
ASV60	Prevotella_disiens	enrol_CXCL11.ITAC.	-0.035787622349768	0.718375556713619	0.799181379448159	0.997416171187662
ASV61	Corynebacterium_aurimucosum	enrol_CXCL11.ITAC.	0.191074204423525	0.687874212519419	0.170519436583495	0.997416171187662
ASV63	Anaerococcus_prevotii	enrol_CXCL11.ITAC.	-0.0983659930305006	0.567162439209229	0.483464334069009	0.997416171187662
ASV65	Peptoniphilus_A_lacrimalis	enrol_CXCL11.ITAC.	0.233671816537142	0.0368999558669982	0.0921827938445699	0.883958942769424
ASV67	Staphylococcus_epidermidis_318824	enrol_CXCL11.ITAC.	0.0427103206204694	0.359485644401145	0.761386877366081	0.997416171187662
ASV68	Corynebacterium_striatum	enrol_CXCL11.ITAC.	-0.088440562900972	0.395337660825773	0.528864736384672	0.997416171187662
ASV76	Arcanobacterium_A_386370_sp000758825	enrol_CXCL11.ITAC.	-0.110906195994825	0.943219733684247	0.429177534811659	0.997416171187662
ASV77	Dialister_propionicifaciens	enrol_CXCL11.ITAC.	-0.0691819884936165	0.580902464282797	0.62255448394874	0.997416171187662
ASV80	Corynebacterium_sundsvallense	enrol_CXCL11.ITAC.	-0.205231410773684	0.115987736310246	0.140421425035131	0.997416171187662
ASV82	Pseudomonas_E_647464_paracarnis	enrol_CXCL11.ITAC.	-0.0200771723215486	0.92604400019985	0.88653263170722	0.997416171187662
ASV83	Mageeibacillus_indolicus	enrol_CXCL11.ITAC.	-0.0850398946925179	0.94371840084268	0.544889652142071	0.997416171187662
ASV85	Corynebacterium_pyruviciproducens	enrol_CXCL11.ITAC.	-0.020323147986936	0.884851947682684	0.885151783645592	0.997416171187662
ASV86	Howardella_ureilytica	enrol_CXCL11.ITAC.	0.0655817117256574	0.76438963052892	0.640814589826154	0.997416171187662
ASV53	Limosilactobacillus_reuteri	enrol_CCL11.Eotaxin1.	0.148529165019732	0.151334644945616	0.288496468476887	0.997416171187662
ASV2	Bifidobacterium_388775_Bifidobacterium leopoldii	enrol_CCL4.MIP1B.	0.148785265434849	0.194048563736143	0.2876565602399	0.997416171187662
ASV4	Bifidobacterium_388775_Bifidobacterium vaginale	enrol_CCL4.MIP1B.	0.0328293881956694	0.669226112990714	0.815477713100847	0.997416171187662
ASV9	Lactobacillus_gasseri_329736	enrol_sCD14.ngml.	0.143887197188042	0.939821019054742	0.303998143052221	0.997416171187662
ASV7	Fannyhessea_vaginae	enrol_CCL4.MIP1B.	-0.0734145676477023	0.98744659633983	0.601372703577543	0.997500970208064
ASV8	UBA629_sp005465875	enrol_CCL4.MIP1B.	0.206334166310847	0.53819789829628	0.13825530741136	0.997416171187662
ASV9	Lactobacillus_gasseri_329736	enrol_IL10	-0.143064984632682	0.805193844723341	0.30679881129564	0.997416171187662
ASV11	Megasphaera_A_38692_lornae	enrol_CCL4.MIP1B.	0.16877888734483	0.662618906871776	0.22700136000589	0.997416171187662
ASV13	Sneathia_vaginalis	enrol_CCL4.MIP1B.	0.0383458559081036	0.580628683211584	0.785156406072062	0.997416171187662
ASV14	Prevotella_amnii	enrol_CCL4.MIP1B.	0.229894247536835	0.0895348761694271	0.0977197982110854	0.972320109421488
ASV15	Nanoperiomorbus_sp004136275	enrol_CCL4.MIP1B.	0.251957152345325	0.0499270076480176	0.0687555	0.924363795435198
ASV17	Aerococcus_christensenii	enrol_CCL4.MIP1B.	-0.0592464936742416	0.616009903289221	0.673458237717166	0.997416171187662
ASV18	Prevotella_bivia	enrol_CCL4.MIP1B.	-0.273047214223685	0.0879399747650773	0.0479083	0.972320109421488
ASV19	Metamycoplasma_hominis	enrol_CCL4.MIP1B.	0.0885344017514806	0.806705176315131	0.528425864327063	0.997416171187662
ASV21	Sneathia_sanguinegens	enrol_CCL4.MIP1B.	-0.10275153629443	0.602270588651995	0.464079209661397	0.997416171187662
ASV24	Peptostreptococcus_anaerobius	enrol_CCL4.MIP1B.	-0.218796942534474	0.119674257114818	0.11548238744059	0.997416171187662
ASV28	KA00274_sp001552885	enrol_CCL4.MIP1B.	0.156017480008468	0.42177604053847	0.264598	0.997416171187662
ASV29	Prevotella_buccalis	enrol_CCL4.MIP1B.	0.0763507155967634	0.720130995109424	0.586867069371079	0.997416171187662
ASV30	Prevotella_melaninogenica	enrol_CCL4.MIP1B.	-0.079039216495651	0.246358275734486	0.573724581482463	0.997416171187662
ASV31	Ureaplasma_urealyticum	enrol_CCL4.MIP1B.	-0.144997997676433	0.460488313291017	0.300240720282052	0.997416171187662
ASV33	Dialister_micraerophilus	enrol_CCL4.MIP1B.	0.0179665976614783	0.895609739203375	0.89839421216329	0.997416171187662
ASV35	Gemella_asaccharolytica	enrol_CCL4.MIP1B.	-0.0774284221097657	0.664339662781741	0.581582562617409	0.997416171187662
ASV39	Prevotella_sp000758925	enrol_CCL4.MIP1B.	0.0853574546276077	0.576877108752239	0.543383	0.997416171187662
ASV40	Ureaplasma_parvum	enrol_CCL4.MIP1B.	-0.234335186733111	0.126212120696634	0.0912362060952026	0.997416171187662
ASV41	Dialister_sp001553355	enrol_CCL4.MIP1B.	-0.281755954491565	0.0138181581679736	0.040961865169133	0.795923364679357
ASV43	Megasphaera_A_38692_hutchinsoni	enrol_CCL4.MIP1B.	0.0642075911954344	0.978909030604589	0.647840716074722	0.997416171187662
ASV44	Corynebacterium_tuberculostearicum	enrol_CCL4.MIP1B.	-0.17114648460999	0.0336686626131749	0.220454815487988	0.883422885877757
ASV45	Finegoldia_magna_H	enrol_CCL4.MIP1B.	-0.156646838349978	0.155900548642096	0.262652	0.997416171187662
ASV47	Fannyhessea_massiliense	enrol_CCL4.MIP1B.	0.1346517810187	0.608721324994709	0.336405395524466	0.997416171187662
ASV49	Veillonella_A_montpellierensis	enrol_CCL4.MIP1B.	0.251197349015875	0.0221359929830626	0.0696236958682065	0.867730924936053
ASV50	Peptoniphilus_A_gorbachii	enrol_CCL4.MIP1B.	-0.100074763656522	0.698753120120179	0.47586089273991	0.997416171187662
ASV51	Prevotella_timonensis	enrol_CCL4.MIP1B.	0.0267805705559707	0.961024636396705	0.849034430810763	0.997416171187662
ASV9	Lactobacillus_gasseri_329736	enrol_CXCL9.MIG.	0.141751716957532	0.15382006494903	0.311306422602386	0.997416171187662
ASV54	Streptococcus_anginosus	enrol_CCL4.MIP1B.	-0.0844488008232866	0.566061684937718	0.547698725742796	0.997416171187662
ASV56	Berryella_sp001552935	enrol_CCL4.MIP1B.	0.165385872397346	0.952562409090253	0.236615780281399	0.997416171187662
ASV59	Corynebacterium_amycolatum_A	enrol_CCL4.MIP1B.	0.022289251260285	0.728486280865855	0.874127050263129	0.997416171187662
ASV60	Prevotella_disiens	enrol_CCL4.MIP1B.	0.0824346959632446	0.874279311493853	0.557322250540023	0.997416171187662
ASV61	Corynebacterium_aurimucosum	enrol_CCL4.MIP1B.	0.171687299275775	0.262850610261613	0.218978054789887	0.997416171187662
ASV63	Anaerococcus_prevotii	enrol_CCL4.MIP1B.	-0.143680445284959	0.309115477955999	0.304700837776909	0.997416171187662
ASV65	Peptoniphilus_A_lacrimalis	enrol_CCL4.MIP1B.	0.113799866988861	0.158351359966078	0.417158377868807	0.997416171187662
ASV67	Staphylococcus_epidermidis_318824	enrol_CCL4.MIP1B.	-0.121924907244337	0.617087265310023	0.384457711403491	0.997416171187662
ASV68	Corynebacterium_striatum	enrol_CCL4.MIP1B.	0.021523880288559	0.486303766262549	0.878416093563258	0.997416171187662
ASV76	Arcanobacterium_A_386370_sp000758825	enrol_CCL4.MIP1B.	-0.155374625267107	0.908328424110863	0.266596316491655	0.997416171187662
ASV77	Dialister_propionicifaciens	enrol_CCL4.MIP1B.	0.101870201688436	0.261661019787204	0.46794086269366	0.997416171187662
ASV80	Corynebacterium_sundsvallense	enrol_CCL4.MIP1B.	-0.138100628253879	0.104171022278212	0.324059741967192	0.997416171187662
ASV82	Pseudomonas_E_647464_paracarnis	enrol_CCL4.MIP1B.	-0.0763642436989346	0.783204624309368	0.586800601111145	0.997416171187662
ASV83	Mageeibacillus_indolicus	enrol_CCL4.MIP1B.	-0.358034446082925	0.0684421483738357	0.00848173375749179	0.966957251782989
ASV85	Corynebacterium_pyruviciproducens	enrol_CCL4.MIP1B.	0.146166930607256	0.359689463788833	0.296319235737393	0.997416171187662
ASV86	Howardella_ureilytica	enrol_CCL4.MIP1B.	0.302799789509822	0.055807003776679	0.0275332445062115	0.93855171108072
ASV1	Lactobacillus_iners	enrol_CXCL5.ENA78.	-0.137613950048989	0.371501994049889	0.325784303554672	0.997416171187662
ASV2	Bifidobacterium_388775_Bifidobacterium leopoldii	enrol_IL6	-0.0735022704536928	0.488479808646002	0.600937153273676	0.997416171187662
ASV4	Bifidobacterium_388775_Bifidobacterium vaginale	enrol_IL6	0.013018450500368	0.990373705651721	0.926285166609662	0.997500970208064
ASV53	Limosilactobacillus_reuteri	enrol_IFNy	-0.137154393399477	0.431122312924893	0.327418063334548	0.997416171187662
ASV7	Fannyhessea_vaginae	enrol_IL6	0.0851007462844725	0.941220293605589	0.544600859884327	0.997416171187662
ASV8	UBA629_sp005465875	enrol_IL6	0.218359704092595	0.38828637360674	0.116229555142517	0.997416171187662
ASV53	Limosilactobacillus_reuteri	enrol_CRP.ngml.	-0.136613302858056	0.22728401580942	0.329348284809882	0.997416171187662
ASV11	Megasphaera_A_38692_lornae	enrol_IL6	0.112482977966893	0.65317815239924	0.422604162671158	0.997416171187662
ASV13	Sneathia_vaginalis	enrol_IL6	-0.0889202347655532	0.520441092286097	0.526623266909668	0.997416171187662
ASV14	Prevotella_amnii	enrol_IL6	0.187263604571534	0.21708986091872	0.179367764406353	0.997416171187662
ASV15	Nanoperiomorbus_sp004136275	enrol_IL6	-0.0932496801930545	0.918932854436775	0.506607	0.997416171187662
ASV17	Aerococcus_christensenii	enrol_IL6	-0.255758702834825	0.514526004820021	0.0645404933045556	0.997416171187662
ASV18	Prevotella_bivia	enrol_IL6	-0.0332872020827197	0.0502682679515197	0.81295	0.924363795435198
ASV19	Metamycoplasma_hominis	enrol_IL6	0.0787634757500561	0.415940758079234	0.575066266011809	0.997416171187662
ASV21	Sneathia_sanguinegens	enrol_IL6	-0.155112385084921	0.255218596775723	0.26741425372554	0.997416171187662
ASV24	Peptostreptococcus_anaerobius	enrol_IL6	0.139175560931421	0.486894329827955	0.320271164711665	0.997416171187662
ASV28	KA00274_sp001552885	enrol_IL6	0.18331519992488	0.482523857816207	0.188881	0.997416171187662
ASV29	Prevotella_buccalis	enrol_IL6	0.0206766726224333	0.692769673678009	0.883167775207582	0.997416171187662
ASV30	Prevotella_melaninogenica	enrol_IL6	-0.149721496696736	0.528337121992732	0.284599724357828	0.997416171187662
ASV31	Ureaplasma_urealyticum	enrol_IL6	-0.0479495037684087	0.904188023290147	0.733141204369346	0.997416171187662
ASV33	Dialister_micraerophilus	enrol_IL6	0.110085236888239	0.832370049071386	0.432622687579533	0.997416171187662
ASV35	Gemella_asaccharolytica	enrol_IL6	-0.215597479557681	0.605402836316928	0.121035190697691	0.997416171187662
ASV39	Prevotella_sp000758925	enrol_IL6	0.275579834171301	0.171833694969083	0.0457958	0.997416171187662
ASV40	Ureaplasma_parvum	enrol_IL6	-0.0414398025802821	0.835132320216841	0.768284870104634	0.997416171187662
ASV41	Dialister_sp001553355	enrol_IL6	-0.0129566570183708	0.649865646245919	0.926634101301277	0.997416171187662
ASV43	Megasphaera_A_38692_hutchinsoni	enrol_IL6	0.236390047755093	0.115400596281608	0.0883521057790124	0.997416171187662
ASV44	Corynebacterium_tuberculostearicum	enrol_IL6	-0.0360638233217994	0.843615419387791	0.797664050348619	0.997416171187662
ASV45	Finegoldia_magna_H	enrol_IL6	-0.300010085366056	0.00250900297934199	0.0290672	0.44187480165776
ASV47	Fannyhessea_massiliense	enrol_IL6	0.211322996475475	0.215233711819126	0.128767047532762	0.997416171187662
ASV49	Veillonella_A_montpellierensis	enrol_IL6	0.0170668788575366	0.110876968635724	0.903457553175501	0.997416171187662
ASV50	Peptoniphilus_A_gorbachii	enrol_IL6	-0.122607514907236	0.58928557076675	0.381781590729143	0.997416171187662
ASV51	Prevotella_timonensis	enrol_IL6	-0.241730298650317	0.28946954529005	0.0811897795110311	0.997416171187662
ASV5	Lactobacillus_crispatus	enrol_IL6	-0.132784727789804	0.350656906311226	0.343209610804087	0.997416171187662
ASV54	Streptococcus_anginosus	enrol_IL6	-0.0545017947114365	0.987471091563185	0.698307570525565	0.997500970208064
ASV56	Berryella_sp001552935	enrol_IL6	0.219249046464587	0.44627484008989	0.114713675755411	0.997416171187662
ASV59	Corynebacterium_amycolatum_A	enrol_IL6	0.0851474733408769	0.59585962953244	0.544379150585801	0.997416171187662
ASV60	Prevotella_disiens	enrol_IL6	-0.102028912170518	0.862700206208972	0.467244184976887	0.997416171187662
ASV61	Corynebacterium_aurimucosum	enrol_IL6	-0.049153317294137	0.747742287183552	0.726698869096784	0.997416171187662
ASV63	Anaerococcus_prevotii	enrol_IL6	-0.190830525965473	0.741716048184694	0.171075585923241	0.997416171187662
ASV65	Peptoniphilus_A_lacrimalis	enrol_IL6	0.286210903154482	0.164313050515397	0.0377421316658135	0.997416171187662
ASV67	Staphylococcus_epidermidis_318824	enrol_IL6	-0.0149813017204457	0.938758730769404	0.915208865879908	0.997416171187662
ASV68	Corynebacterium_striatum	enrol_IL6	-0.0595537696490445	0.73453407525506	0.671860461828387	0.997416171187662
ASV76	Arcanobacterium_A_386370_sp000758825	enrol_IL6	-0.125875204433627	0.879938022071383	0.369125126824687	0.997416171187662
ASV77	Dialister_propionicifaciens	enrol_IL6	0.187961257819006	0.259440500581721	0.177723515995722	0.997416171187662
ASV80	Corynebacterium_sundsvallense	enrol_IL6	0.316526428498508	0.172392360792294	0.020936907480007	0.997416171187662
ASV82	Pseudomonas_E_647464_paracarnis	enrol_IL6	0.163391124606612	0.428353525426619	0.242396637375533	0.997416171187662
ASV83	Mageeibacillus_indolicus	enrol_IL6	0.0654883250210764	0.455526980562561	0.641291114085746	0.997416171187662
ASV85	Corynebacterium_pyruviciproducens	enrol_IL6	0.191916481263242	0.256181952723082	0.168607223856567	0.997416171187662
ASV86	Howardella_ureilytica	enrol_IL6	0.0541368622806376	0.579642793272267	0.700232289978767	0.997416171187662
ASV1	Lactobacillus_iners	enrol_CCL3.MIP1A.	0.131746851683402	0.308183260482475	0.347028629916396	0.997416171187662
ASV2	Bifidobacterium_388775_Bifidobacterium leopoldii	enrol_CSF2.GMCSF.	0.160395861800008	0.356276036193276	0.251256745532721	0.997416171187662
ASV4	Bifidobacterium_388775_Bifidobacterium vaginale	enrol_CSF2.GMCSF.	0.0285250831685256	0.730252122284703	0.839326460440095	0.997416171187662
ASV1	Lactobacillus_iners	enrol_MMP9.ngml.	-0.130354128534095	0.485899565670211	0.352194410758633	0.997416171187662
ASV7	Fannyhessea_vaginae	enrol_CSF2.GMCSF.	0.114165386219539	0.653104082990331	0.415653980250262	0.997416171187662
ASV8	UBA629_sp005465875	enrol_CSF2.GMCSF.	0.287286834114897	0.101171560853394	0.0369966742113034	0.997416171187662
ASV5	Lactobacillus_crispatus	enrol_S100A8S100A9.ngml.	0.129455534831018	0.721655450013701	0.355552334890169	0.997416171187662
ASV11	Megasphaera_A_38692_lornae	enrol_CSF2.GMCSF.	0.0868593562427029	0.711832652828402	0.536286794910336	0.997416171187662
ASV13	Sneathia_vaginalis	enrol_CSF2.GMCSF.	-0.0264864538398761	0.837915598577372	0.850673381076616	0.997416171187662
ASV14	Prevotella_amnii	enrol_CSF2.GMCSF.	0.22362369864569	0.204244651977898	0.107475871754925	0.997416171187662
ASV15	Nanoperiomorbus_sp004136275	enrol_CSF2.GMCSF.	-0.0819807119223611	0.597718161045758	0.559502	0.997416171187662
ASV17	Aerococcus_christensenii	enrol_CSF2.GMCSF.	-0.200017795684471	0.659378374253443	0.15100633647586	0.997416171187662
ASV18	Prevotella_bivia	enrol_CSF2.GMCSF.	0.0362415315989036	0.571436153127851	0.796688	0.997416171187662
ASV19	Metamycoplasma_hominis	enrol_CSF2.GMCSF.	-0.000635909591873626	0.790172822606058	0.996394293830926	0.997416171187662
ASV21	Sneathia_sanguinegens	enrol_CSF2.GMCSF.	-0.263959018609363	0.187758383382131	0.0561522045415568	0.997416171187662
ASV24	Peptostreptococcus_anaerobius	enrol_CSF2.GMCSF.	0.0796857414669776	0.721264735689541	0.570584411677826	0.997416171187662
ASV28	KA00274_sp001552885	enrol_CSF2.GMCSF.	0.0851254603656008	0.806462478418397	0.544484	0.997416171187662
ASV29	Prevotella_buccalis	enrol_CSF2.GMCSF.	0.121555306683036	0.614786222810319	0.385911341118474	0.997416171187662
ASV30	Prevotella_melaninogenica	enrol_CSF2.GMCSF.	0.00100844580512311	0.522651313499642	0.994281984237233	0.997416171187662
ASV31	Ureaplasma_urealyticum	enrol_CSF2.GMCSF.	-0.0942199596437828	0.447224423077749	0.502175491749436	0.997416171187662
ASV33	Dialister_micraerophilus	enrol_CSF2.GMCSF.	-0.18820164526037	0.26921088196501	0.177159494268477	0.997416171187662
ASV35	Gemella_asaccharolytica	enrol_CSF2.GMCSF.	-0.08227349472024	0.708973582922397	0.558095919015791	0.997416171187662
ASV39	Prevotella_sp000758925	enrol_CSF2.GMCSF.	-0.0206100221626832	0.325745085996625	0.883542	0.997416171187662
ASV40	Ureaplasma_parvum	enrol_CSF2.GMCSF.	0.00209965936828013	0.812285285233114	0.988094994522481	0.997416171187662
ASV41	Dialister_sp001553355	enrol_CSF2.GMCSF.	-0.275070624300095	0.00292816424839368	0.0462143051125683	0.450937294252627
ASV43	Megasphaera_A_38692_hutchinsoni	enrol_CSF2.GMCSF.	0.0916244580243311	0.443040194923554	0.514075352229605	0.997416171187662
ASV44	Corynebacterium_tuberculostearicum	enrol_CSF2.GMCSF.	-0.00229679426939231	0.682807442118393	0.986977337733527	0.997416171187662
ASV45	Finegoldia_magna_H	enrol_CSF2.GMCSF.	-0.197685410421211	0.116710643925976	0.155928	0.997416171187662
ASV47	Fannyhessea_massiliense	enrol_CSF2.GMCSF.	0.0861820015899717	0.626477371527641	0.539481728285082	0.997416171187662
ASV49	Veillonella_A_montpellierensis	enrol_CSF2.GMCSF.	-0.0530942130841162	0.698554087417167	0.705741674501933	0.997416171187662
ASV50	Peptoniphilus_A_gorbachii	enrol_CSF2.GMCSF.	-0.0882892937969105	0.37555550746924	0.529572580965349	0.997416171187662
ASV51	Prevotella_timonensis	enrol_CSF2.GMCSF.	-0.232725167834962	0.201886564008653	0.0935468343767945	0.997416171187662
ASV5	Lactobacillus_crispatus	enrol_IL4	0.123726272449476	0.584689137477702	0.37741962490404	0.997416171187662
ASV54	Streptococcus_anginosus	enrol_CSF2.GMCSF.	0.0171392777441111	0.992411679543737	0.903049970802784	0.997500970208064
ASV56	Berryella_sp001552935	enrol_CSF2.GMCSF.	0.0392387529432353	0.304601174173581	0.780276929882204	0.997416171187662
ASV59	Corynebacterium_amycolatum_A	enrol_CSF2.GMCSF.	0.0490410333486672	0.347768010751396	0.72729898411861	0.997416171187662
ASV60	Prevotella_disiens	enrol_CSF2.GMCSF.	0.00130504751251226	0.73921791008183	0.9926002563621	0.997416171187662
ASV61	Corynebacterium_aurimucosum	enrol_CSF2.GMCSF.	0.0581277217569286	0.43518466488021	0.679287679665703	0.997416171187662
ASV63	Anaerococcus_prevotii	enrol_CSF2.GMCSF.	-0.365566538287785	0.0476954864203455	0.00710744638290182	0.924363795435198
ASV65	Peptoniphilus_A_lacrimalis	enrol_CSF2.GMCSF.	0.165817835900228	0.327001786652012	0.235376496631377	0.997416171187662
ASV67	Staphylococcus_epidermidis_318824	enrol_CSF2.GMCSF.	-0.0529927896718507	0.740520679450346	0.706278403375178	0.997416171187662
ASV68	Corynebacterium_striatum	enrol_CSF2.GMCSF.	0.0628051228061828	0.523385843741055	0.655043306015732	0.997416171187662
ASV76	Arcanobacterium_A_386370_sp000758825	enrol_CSF2.GMCSF.	-0.148656775743442	0.865578443930466	0.288077755413461	0.997416171187662
ASV77	Dialister_propionicifaciens	enrol_CSF2.GMCSF.	0.330309285873561	0.0113271041420372	0.0157104334584013	0.795923364679357
ASV80	Corynebacterium_sundsvallense	enrol_CSF2.GMCSF.	0.1722575201658	0.429574005735719	0.217428476805272	0.997416171187662
ASV82	Pseudomonas_E_647464_paracarnis	enrol_CSF2.GMCSF.	-0.0279655881858079	0.714372955863255	0.84243746164837	0.997416171187662
ASV83	Mageeibacillus_indolicus	enrol_CSF2.GMCSF.	-0.0694047995290611	0.329795485377686	0.621431637885398	0.997416171187662
ASV85	Corynebacterium_pyruviciproducens	enrol_CSF2.GMCSF.	0.0589674081602026	0.552024429630117	0.674910668856161	0.997416171187662
ASV86	Howardella_ureilytica	enrol_CSF2.GMCSF.	0.0342953617533099	0.458917446623213	0.807391811036896	0.997416171187662
ASV1	Lactobacillus_iners	enrol_CXCL9.MIG.	-0.12180367208322	0.838733651560758	0.384934167695996	0.997416171187662
ASV2	Bifidobacterium_388775_Bifidobacterium leopoldii	enrol_IL1Œ≤	0.158118481785151	0.25160091402724	0.258138283892339	0.997416171187662
ASV4	Bifidobacterium_388775_Bifidobacterium vaginale	enrol_IL1Œ≤	0.00589787649158822	0.682935910924231	0.966567511439807	0.997416171187662
ASV53	Limosilactobacillus_reuteri	enrol_CCL2.MCP1.	0.121483538690072	0.0969744111084271	0.386193979923044	0.997416171187662
ASV7	Fannyhessea_vaginae	enrol_IL1Œ≤	0.135882411616429	0.226894690809885	0.331966910129698	0.997416171187662
ASV8	UBA629_sp005465875	enrol_IL1Œ≤	0.150894871992945	0.202173250110639	0.28079882177401	0.997416171187662
ASV9	Lactobacillus_gasseri_329736	enrol_sTNFRSF1A.sTNFRI.	0.121163605232758	0.866389659398341	0.387455442151632	0.997416171187662
ASV11	Megasphaera_A_38692_lornae	enrol_IL1Œ≤	0.165455586230846	0.144825003467281	0.23641547218949	0.997416171187662
ASV13	Sneathia_vaginalis	enrol_IL1Œ≤	-0.0445743906191973	0.984377739716344	0.751299679653347	0.997500970208064
ASV14	Prevotella_amnii	enrol_IL1Œ≤	0.128035039550732	0.456032903980023	0.36090034871964	0.997416171187662
ASV15	Nanoperiomorbus_sp004136275	enrol_IL1Œ≤	-0.0494770324465352	0.86363616987242	0.72497	0.997416171187662
ASV17	Aerococcus_christensenii	enrol_IL1Œ≤	-0.118207610731442	0.687094501402737	0.399225484469697	0.997416171187662
ASV18	Prevotella_bivia	enrol_IL1Œ≤	0.0865785325746008	0.988281435619599	0.53761	0.997500970208064
ASV19	Metamycoplasma_hominis	enrol_IL1Œ≤	-0.0421215207832937	0.612125391587685	0.764581382787955	0.997416171187662
ASV21	Sneathia_sanguinegens	enrol_IL1Œ≤	-0.10110324358741	0.59932030364807	0.471315367245042	0.997416171187662
ASV24	Peptostreptococcus_anaerobius	enrol_IL1Œ≤	0.044620725744581	0.580107679050585	0.751049459154089	0.997416171187662
ASV28	KA00274_sp001552885	enrol_IL1Œ≤	0.0940617323551837	0.774493860051479	0.502897	0.997416171187662
ASV29	Prevotella_buccalis	enrol_IL1Œ≤	0.166910482663667	0.312385302820868	0.232261662885223	0.997416171187662
ASV30	Prevotella_melaninogenica	enrol_IL1Œ≤	-0.0735174064941768	0.719789972664787	0.600861998551577	0.997416171187662
ASV31	Ureaplasma_urealyticum	enrol_IL1Œ≤	-0.0437176773907624	0.99957619506094	0.755930677929161	0.99957619506094
ASV33	Dialister_micraerophilus	enrol_IL1Œ≤	-0.151910723179392	0.389300679003566	0.277535318579395	0.997416171187662
ASV35	Gemella_asaccharolytica	enrol_IL1Œ≤	-0.191863118619164	0.372269801910262	0.168727907296186	0.997416171187662
ASV39	Prevotella_sp000758925	enrol_IL1Œ≤	0.225234030303706	0.327312133671056	0.104902	0.997416171187662
ASV40	Ureaplasma_parvum	enrol_IL1Œ≤	-0.0273120796619677	0.726787986725247	0.846074233538924	0.997416171187662
ASV41	Dialister_sp001553355	enrol_IL1Œ≤	0.020479364635875	0.855368759433323	0.884274996471022	0.997416171187662
ASV43	Megasphaera_A_38692_hutchinsoni	enrol_IL1Œ≤	0.0694545940705962	0.706448835076335	0.621180817325491	0.997416171187662
ASV44	Corynebacterium_tuberculostearicum	enrol_IL1Œ≤	-0.16491168703645	0.487490643389174	0.237981341383291	0.997416171187662
ASV45	Finegoldia_magna_H	enrol_IL1Œ≤	-0.290239789347329	0.00579568597149653	0.035013	0.579163330912734
ASV47	Fannyhessea_massiliense	enrol_IL1Œ≤	0.150231940268362	0.803492173130778	0.282942119775527	0.997416171187662
ASV49	Veillonella_A_montpellierensis	enrol_IL1Œ≤	-0.0832474859723041	0.645459547365684	0.553429087329368	0.997416171187662
ASV50	Peptoniphilus_A_gorbachii	enrol_IL1Œ≤	-0.213369267657281	0.0809000124587653	0.125020473397293	0.966957251782989
ASV51	Prevotella_timonensis	enrol_IL1Œ≤	-0.232585171573194	0.148272448651184	0.0937498834916754	0.997416171187662
ASV53	Limosilactobacillus_reuteri	enrol_S100A8S100A9.ngml.	0.120828447919691	0.364043563433366	0.388779540951567	0.997416171187662
ASV54	Streptococcus_anginosus	enrol_IL1Œ≤	0.135351991329541	0.506740251647528	0.333875441916549	0.997416171187662
ASV56	Berryella_sp001552935	enrol_IL1Œ≤	0.0373495005749998	0.809665882526216	0.790610936278675	0.997416171187662
ASV59	Corynebacterium_amycolatum_A	enrol_IL1Œ≤	0.0594385320964448	0.657968543149857	0.672459506819892	0.997416171187662
ASV60	Prevotella_disiens	enrol_IL1Œ≤	-0.00959186641294792	0.773577287837918	0.945653286232899	0.997416171187662
ASV61	Corynebacterium_aurimucosum	enrol_IL1Œ≤	-0.0144382174757645	0.300486303629433	0.918271963155422	0.997416171187662
ASV63	Anaerococcus_prevotii	enrol_IL1Œ≤	-0.309426816220889	0.0800085769034524	0.0241589610850544	0.966957251782989
ASV65	Peptoniphilus_A_lacrimalis	enrol_IL1Œ≤	-0.0154938091664165	0.783840150408026	0.912319346740113	0.997416171187662
ASV67	Staphylococcus_epidermidis_318824	enrol_IL1Œ≤	-0.0233782380348806	0.987794628175769	0.868030713777782	0.997500970208064
ASV68	Corynebacterium_striatum	enrol_IL1Œ≤	-0.115814143977674	0.138689907549191	0.408906803237232	0.997416171187662
ASV76	Arcanobacterium_A_386370_sp000758825	enrol_IL1Œ≤	-0.182002629784923	0.338660287092436	0.192121409156652	0.997416171187662
ASV77	Dialister_propionicifaciens	enrol_IL1Œ≤	0.316501748024476	0.0339498001015091	0.0209474452642908	0.883422885877757
ASV80	Corynebacterium_sundsvallense	enrol_IL1Œ≤	0.0887295999128735	0.379149695960002	0.527513524892909	0.997416171187662
ASV82	Pseudomonas_E_647464_paracarnis	enrol_IL1Œ≤	-0.0838422270265929	0.775542004931128	0.550588568046054	0.997416171187662
ASV83	Mageeibacillus_indolicus	enrol_IL1Œ≤	0.0137200114514318	0.946447218831219	0.922324581013394	0.997416171187662
ASV85	Corynebacterium_pyruviciproducens	enrol_IL1Œ≤	-0.0703935410412411	0.63152287867764	0.6164592601715	0.997416171187662
ASV86	Howardella_ureilytica	enrol_IL1Œ≤	0.0346481833556559	0.531545369112921	0.805448688734484	0.997416171187662
ASV5	Lactobacillus_crispatus	enrol_IL15	-0.119108112866888	0.521989355176899	0.395617992761233	0.997416171187662
ASV2	Bifidobacterium_388775_Bifidobacterium leopoldii	enrol_IFNŒ±	0.218032246127681	0.119286476274117	0.11679153546433	0.997416171187662
ASV4	Bifidobacterium_388775_Bifidobacterium vaginale	enrol_IFNŒ±	-0.0470030980769008	0.473524910055861	0.738218856202133	0.997416171187662
ASV9	Lactobacillus_gasseri_329736	enrol_IFNL1.IL29.	0.1177086971708	0.0359316968425772	0.401232416621829	0.883422885877757
ASV7	Fannyhessea_vaginae	enrol_IFNŒ±	0.153571607443763	0.281202357461204	0.272253787642396	0.997416171187662
ASV8	UBA629_sp005465875	enrol_IFNŒ±	0.114349736346288	0.580182963576632	0.414896416151474	0.997416171187662
ASV53	Limosilactobacillus_reuteri	enrol_CXCL8.IL8.	-0.115360980677896	0.78585658387692	0.410754941387867	0.997416171187662
ASV11	Megasphaera_A_38692_lornae	enrol_IFNŒ±	0.0806472922180216	0.453724290329758	0.565928913112295	0.997416171187662
ASV13	Sneathia_vaginalis	enrol_IFNŒ±	-0.119826021969166	0.526778064410016	0.392755724212397	0.997416171187662
ASV14	Prevotella_amnii	enrol_IFNŒ±	0.173150622269454	0.222878824850194	0.215016871848257	0.997416171187662
ASV15	Nanoperiomorbus_sp004136275	enrol_IFNŒ±	-0.0760113310851258	0.757432149055931	0.588536	0.997416171187662
ASV17	Aerococcus_christensenii	enrol_IFNŒ±	-0.105434380519998	0.623979431390238	0.452430731867606	0.997416171187662
ASV18	Prevotella_bivia	enrol_IFNŒ±	0.0632121108146843	0.8077910545123	0.65295	0.997416171187662
ASV19	Metamycoplasma_hominis	enrol_IFNŒ±	-0.056764526736523	0.894184145237917	0.68641590800906	0.997416171187662
ASV21	Sneathia_sanguinegens	enrol_IFNŒ±	-0.0790707158544646	0.424538146464479	0.573571405237367	0.997416171187662
ASV24	Peptostreptococcus_anaerobius	enrol_IFNŒ±	0.102746747344601	0.924171934266453	0.464100146284966	0.997416171187662
ASV28	KA00274_sp001552885	enrol_IFNŒ±	0.162763888562731	0.621245303358862	0.244234	0.997416171187662
ASV29	Prevotella_buccalis	enrol_IFNŒ±	0.0982930630911374	0.398042422625968	0.483790264315842	0.997416171187662
ASV30	Prevotella_melaninogenica	enrol_IFNŒ±	-0.0841807732110973	0.890347871264036	0.548974766746101	0.997416171187662
ASV31	Ureaplasma_urealyticum	enrol_IFNŒ±	0.0879458615554635	0.465241937058456	0.53118136152781	0.997416171187662
ASV33	Dialister_micraerophilus	enrol_IFNŒ±	-0.14206885054832	0.520522280042238	0.310214043644684	0.997416171187662
ASV35	Gemella_asaccharolytica	enrol_IFNŒ±	-0.1581444903987	0.553568034421218	0.258058985218225	0.997416171187662
ASV39	Prevotella_sp000758925	enrol_IFNŒ±	0.147500607028679	0.771119435674863	0.291886	0.997416171187662
ASV40	Ureaplasma_parvum	enrol_IFNŒ±	-0.105098814051577	0.531033074373741	0.453878876564144	0.997416171187662
ASV41	Dialister_sp001553355	enrol_IFNŒ±	0.0272974801450548	0.821372270669505	0.846155516421204	0.997416171187662
ASV43	Megasphaera_A_38692_hutchinsoni	enrol_IFNŒ±	-0.0128980230838991	0.991112051112048	0.926965207358406	0.997500970208064
ASV44	Corynebacterium_tuberculostearicum	enrol_IFNŒ±	-0.0708597350226505	0.912837147059229	0.614120663092665	0.997416171187662
ASV45	Finegoldia_magna_H	enrol_IFNŒ±	-0.171949467037387	0.163364577562082	0.218265	0.997416171187662
ASV47	Fannyhessea_massiliense	enrol_IFNŒ±	0.202741514276394	0.216416191692072	0.145405264697423	0.997416171187662
ASV49	Veillonella_A_montpellierensis	enrol_IFNŒ±	-0.0141477751875887	0.935497866320244	0.919910598273162	0.997416171187662
ASV50	Peptoniphilus_A_gorbachii	enrol_IFNŒ±	-0.0622319056635688	0.410652733592203	0.657996186493075	0.997416171187662
ASV51	Prevotella_timonensis	enrol_IFNŒ±	-0.256843887124715	0.0791513621477057	0.0633760244799587	0.966957251782989
ASV5	Lactobacillus_crispatus	enrol_CXCL10.IP10.	-0.114754246173286	0.314712010684104	0.413236910800642	0.997416171187662
ASV54	Streptococcus_anginosus	enrol_IFNŒ±	0.0840955381208328	0.458836874727391	0.549380856851588	0.997416171187662
ASV56	Berryella_sp001552935	enrol_IFNŒ±	0.108567110426185	0.674643055557383	0.439034240438695	0.997416171187662
ASV59	Corynebacterium_amycolatum_A	enrol_IFNŒ±	0.0577489652613759	0.570870460353147	0.68126546279063	0.997416171187662
ASV60	Prevotella_disiens	enrol_IFNŒ±	-0.0569492994578591	0.865171367938775	0.68544811653936	0.997416171187662
ASV61	Corynebacterium_aurimucosum	enrol_IFNŒ±	-0.0265665818393847	0.695445493458098	0.850226809581802	0.997416171187662
ASV63	Anaerococcus_prevotii	enrol_IFNŒ±	-0.254919785290275	0.169258354506389	0.0654523922642099	0.997416171187662
ASV65	Peptoniphilus_A_lacrimalis	enrol_IFNŒ±	0.0566849847035787	0.938131477370204	0.686832682256104	0.997416171187662
ASV67	Staphylococcus_epidermidis_318824	enrol_IFNŒ±	-0.0342264971417285	0.958942666746151	0.807771209484434	0.997416171187662
ASV68	Corynebacterium_striatum	enrol_IFNŒ±	-0.0701828533447719	0.0816729458239685	0.617517387693797	0.966957251782989
ASV76	Arcanobacterium_A_386370_sp000758825	enrol_IFNŒ±	-0.0401368243580337	0.956223836723834	0.775377632887274	0.997416171187662
ASV77	Dialister_propionicifaciens	enrol_IFNŒ±	0.207167526018735	0.218963686930956	0.136635002604428	0.997416171187662
ASV80	Corynebacterium_sundsvallense	enrol_IFNŒ±	0.177743018550096	0.16887754989941	0.202911564195438	0.997416171187662
ASV82	Pseudomonas_E_647464_paracarnis	enrol_IFNŒ±	-0.0660221241653724	0.853137874925806	0.638569235852702	0.997416171187662
ASV83	Mageeibacillus_indolicus	enrol_IFNŒ±	0.0568309017458885	0.690651172355704	0.68606819545251	0.997416171187662
ASV85	Corynebacterium_pyruviciproducens	enrol_IFNŒ±	-0.119509945906304	0.458976548343872	0.394014400379727	0.997416171187662
ASV86	Howardella_ureilytica	enrol_IFNŒ±	-0.11339314266989	0.610439595896636	0.418836021802932	0.997416171187662
ASV9	Lactobacillus_gasseri_329736	enrol_sVCAM1.sCD106..ngml.	0.113387671128427	0.656719819860169	0.41885861687147	0.997416171187662
ASV2	Bifidobacterium_388775_Bifidobacterium leopoldii	enrol_IL2	0.106813564416971	0.640221499138839	0.446505510191347	0.997416171187662
ASV4	Bifidobacterium_388775_Bifidobacterium vaginale	enrol_IL2	-0.000439483108375762	0.862150531447563	0.997508058206728	0.997416171187662
ASV9	Lactobacillus_gasseri_329736	enrol_SAA1.ngml.	0.112622485739784	0.886707177636495	0.422025344385879	0.997416171187662
ASV7	Fannyhessea_vaginae	enrol_IL2	0.180066031713303	0.185289081461019	0.196975180149175	0.997416171187662
ASV8	UBA629_sp005465875	enrol_IL2	0.0568631722253158	0.667644905471634	0.685899166397136	0.997416171187662
ASV53	Limosilactobacillus_reuteri	enrol_sTNFRSF1A.sTNFRI.	0.112241901080813	0.730800493213323	0.423605454394427	0.997416171187662
ASV11	Megasphaera_A_38692_lornae	enrol_IL2	0.158707091174162	0.163531033547699	0.256347660785495	0.997416171187662
ASV13	Sneathia_vaginalis	enrol_IL2	-0.0396896405957468	0.511371606233612	0.777816107119748	0.997416171187662
ASV14	Prevotella_amnii	enrol_IL2	0.0660853560443505	0.76175329547391	0.638247124064609	0.997416171187662
ASV15	Nanoperiomorbus_sp004136275	enrol_IL2	-0.0447071463233157	0.473028752642611	0.750583	0.997416171187662
ASV17	Aerococcus_christensenii	enrol_IL2	0.0380424854118815	0.151721690297195	0.786816132219202	0.997416171187662
ASV18	Prevotella_bivia	enrol_IL2	-0.0871612048082636	0.434594563870839	0.534866	0.997416171187662
ASV19	Metamycoplasma_hominis	enrol_IL2	-0.0863030280134543	0.604291722294188	0.538910195274895	0.997416171187662
ASV21	Sneathia_sanguinegens	enrol_IL2	-0.0795232581223125	0.195592204746096	0.571372844976767	0.997416171187662
ASV24	Peptostreptococcus_anaerobius	enrol_IL2	-0.0379139251156469	0.707492897691586	0.787519763783038	0.997416171187662
ASV28	KA00274_sp001552885	enrol_IL2	0.0176187964184018	0.869299406421087	0.900351	0.997416171187662
ASV29	Prevotella_buccalis	enrol_IL2	0.136788196528967	0.770194833478558	0.328723609297559	0.997416171187662
ASV30	Prevotella_melaninogenica	enrol_IL2	-0.129908529260155	0.206213598289146	0.353857113573499	0.997416171187662
ASV31	Ureaplasma_urealyticum	enrol_IL2	0.0433657605953942	0.575515743075409	0.757835456754536	0.997416171187662
ASV33	Dialister_micraerophilus	enrol_IL2	-0.0213239921739768	0.814650218502039	0.87953681713841	0.997416171187662
ASV35	Gemella_asaccharolytica	enrol_IL2	-0.211551785673581	0.110837240699974	0.12834399699665	0.997416171187662
ASV39	Prevotella_sp000758925	enrol_IL2	0.125071297777016	0.36572446670964	0.372215	0.997416171187662
ASV40	Ureaplasma_parvum	enrol_IL2	0.000468553235157432	0.42636040537096	0.997343226360457	0.997416171187662
ASV41	Dialister_sp001553355	enrol_IL2	0.0132764585886078	0.714157687463301	0.92482839900774	0.997416171187662
ASV43	Megasphaera_A_38692_hutchinsoni	enrol_IL2	0.116676477139114	0.552281058638523	0.405403239532856	0.997416171187662
ASV44	Corynebacterium_tuberculostearicum	enrol_IL2	-0.205852339539982	0.0487566929330596	0.139198655297177	0.924363795435198
ASV45	Finegoldia_magna_H	enrol_IL2	-0.436642203755576	0.000212248885788685	0.00108023	0.0915217195520808
ASV47	Fannyhessea_massiliense	enrol_IL2	-0.156967581021125	0.140069321305286	0.261663728256302	0.997416171187662
ASV49	Veillonella_A_montpellierensis	enrol_IL2	-0.00703950753013851	0.728863450564384	0.960100914869797	0.997416171187662
ASV50	Peptoniphilus_A_gorbachii	enrol_IL2	-0.239882950960061	0.131981536117705	0.0836137966730557	0.997416171187662
ASV51	Prevotella_timonensis	enrol_IL2	-0.141606519627624	0.347247568123662	0.311807380878901	0.997416171187662
ASV1	Lactobacillus_iners	enrol_CXCL1.GROa.	-0.110913939810879	0.859071044994716	0.429145111751718	0.997416171187662
ASV54	Streptococcus_anginosus	enrol_IL2	-0.024041716691893	0.938519143153753	0.864320151281133	0.997416171187662
ASV56	Berryella_sp001552935	enrol_IL2	-0.00877195628329187	0.472824571637297	0.950292719816408	0.997416171187662
ASV59	Corynebacterium_amycolatum_A	enrol_IL2	0.0688940493499717	0.539378322125535	0.624006802539699	0.997416171187662
ASV60	Prevotella_disiens	enrol_IL2	-0.146194254854724	0.657321184081518	0.29622796913501	0.997416171187662
ASV61	Corynebacterium_aurimucosum	enrol_IL2	0.0596070401917741	0.369792701268033	0.671583611262963	0.997416171187662
ASV63	Anaerococcus_prevotii	enrol_IL2	-0.249789431725635	0.628143657225932	0.0712555104756036	0.997416171187662
ASV65	Peptoniphilus_A_lacrimalis	enrol_IL2	0.0202649274205589	0.756710214930891	0.885478589449623	0.997416171187662
ASV67	Staphylococcus_epidermidis_318824	enrol_IL2	-0.0678527201779574	0.169831627673936	0.62927091173448	0.997416171187662
ASV68	Corynebacterium_striatum	enrol_IL2	-0.0424571663009076	0.64079661943242	0.762759873973926	0.997416171187662
ASV76	Arcanobacterium_A_386370_sp000758825	enrol_IL2	-0.0770270805148548	0.845264732807909	0.583548007579691	0.997416171187662
ASV77	Dialister_propionicifaciens	enrol_IL2	0.268217587150234	0.106230039226173	0.0521569362551786	0.997416171187662
ASV80	Corynebacterium_sundsvallense	enrol_IL2	0.204148754810083	0.413868258378206	0.14257259869064	0.997416171187662
ASV82	Pseudomonas_E_647464_paracarnis	enrol_IL2	0.203385656195775	0.236610929936025	0.144103511802692	0.997416171187662
ASV83	Mageeibacillus_indolicus	enrol_IL2	0.102178780274807	0.206914859169985	0.466586834455324	0.997416171187662
ASV85	Corynebacterium_pyruviciproducens	enrol_IL2	0.113501619382437	0.334074904297271	0.418388204185959	0.997416171187662
ASV86	Howardella_ureilytica	enrol_IL2	0.109481908520183	0.404805914856079	0.435164423653149	0.997416171187662
ASV1	Lactobacillus_iners	enrol_CXCL11.ITAC.	-0.110591281076884	0.436418639405674	0.430497241430467	0.997416171187662
ASV2	Bifidobacterium_388775_Bifidobacterium leopoldii	enrol_IFNy	0.246348405616771	0.0784449745541949	0.0753718810629789	0.966957251782989
ASV4	Bifidobacterium_388775_Bifidobacterium vaginale	enrol_IFNy	-0.0376457103641214	0.570427310498071	0.788988288325029	0.997416171187662
ASV53	Limosilactobacillus_reuteri	enrol_sICAM1.sCD54..ngml.	-0.109276939848846	0.311223277675356	0.4360298263037	0.997416171187662
ASV7	Fannyhessea_vaginae	enrol_IFNy	0.108606729117417	0.447425070920665	0.438866247529179	0.997416171187662
ASV8	UBA629_sp005465875	enrol_IFNy	0.258962359439154	0.0679775021913079	0.0611513305091348	0.966957251782989
ASV9	Lactobacillus_gasseri_329736	enrol_CST3.CystatinC..ngml.	-0.107975208276979	0.679050572117347	0.441548313323431	0.997416171187662
ASV11	Megasphaera_A_38692_lornae	enrol_IFNy	0.0737089821489537	0.504601015808521	0.599911127531929	0.997416171187662
ASV13	Sneathia_vaginalis	enrol_IFNy	-0.013854170997077	0.893920542952417	0.921567407822237	0.997416171187662
ASV14	Prevotella_amnii	enrol_IFNy	0.0828460137404354	0.819189783492774	0.555350473003816	0.997416171187662
ASV15	Nanoperiomorbus_sp004136275	enrol_IFNy	-0.140586349909376	0.311879301241266	0.315342	0.997416171187662
ASV17	Aerococcus_christensenii	enrol_IFNy	-0.112204360264374	0.374494211813555	0.423761497985403	0.997416171187662
ASV18	Prevotella_bivia	enrol_IFNy	0.054070144315713	0.86376113146118	0.700584	0.997416171187662
ASV19	Metamycoplasma_hominis	enrol_IFNy	0.00793774449374173	0.691323282548657	0.955014756418519	0.997416171187662
ASV21	Sneathia_sanguinegens	enrol_IFNy	-0.145695170812398	0.630145814027663	0.297897853986684	0.997416171187662
ASV24	Peptostreptococcus_anaerobius	enrol_IFNy	0.0258973392494381	0.383215169448601	0.853958068258536	0.997416171187662
ASV28	KA00274_sp001552885	enrol_IFNy	0.0908781206230896	0.983679491500199	0.517523	0.997500970208064
ASV29	Prevotella_buccalis	enrol_IFNy	0.123317161269123	0.452528952010748	0.379011255084445	0.997416171187662
ASV30	Prevotella_melaninogenica	enrol_IFNy	-0.0306086736511553	0.821514848194353	0.827762693905458	0.997416171187662
ASV31	Ureaplasma_urealyticum	enrol_IFNy	0.0128593761201867	0.913166097201691	0.927183453627102	0.997416171187662
ASV33	Dialister_micraerophilus	enrol_IFNy	-0.118217505554167	0.505597029354663	0.399185740875404	0.997416171187662
ASV35	Gemella_asaccharolytica	enrol_IFNy	-0.104428302502311	0.953909672933098	0.456780066945252	0.997416171187662
ASV39	Prevotella_sp000758925	enrol_IFNy	0.0853826409291425	0.829067311484494	0.543264	0.997416171187662
ASV40	Ureaplasma_parvum	enrol_IFNy	-0.0418818271411384	0.655180275945304	0.76588294654648	0.997416171187662
ASV41	Dialister_sp001553355	enrol_IFNy	-0.0821548030201879	0.611791577856434	0.55866589111259	0.997416171187662
ASV43	Megasphaera_A_38692_hutchinsoni	enrol_IFNy	0.0205929624178665	0.724266585441852	0.883637499765163	0.997416171187662
ASV44	Corynebacterium_tuberculostearicum	enrol_IFNy	-0.0138782192728876	0.901513484393874	0.921431690797663	0.997416171187662
ASV45	Finegoldia_magna_H	enrol_IFNy	-0.225291226733075	0.116771124402301	0.104811	0.997416171187662
ASV47	Fannyhessea_massiliense	enrol_IFNy	0.127970671020564	0.36376574744367	0.361143843074986	0.997416171187662
ASV49	Veillonella_A_montpellierensis	enrol_IFNy	-0.0498930934343307	0.770753661821684	0.722749128333169	0.997416171187662
ASV50	Peptoniphilus_A_gorbachii	enrol_IFNy	-0.117930638871133	0.118485816551105	0.400338908156648	0.997416171187662
ASV51	Prevotella_timonensis	enrol_IFNy	-0.199225748792797	0.345012147230062	0.152664655838731	0.997416171187662
ASV53	Limosilactobacillus_reuteri	enrol_MMP2.ngml.	0.107846880178085	0.969249257535162	0.442094433193891	0.997416171187662
ASV54	Streptococcus_anginosus	enrol_IFNy	0.00497028945481653	0.979393748339515	0.971823278368705	0.997416171187662
ASV56	Berryella_sp001552935	enrol_IFNy	0.0587639513849104	0.889848937083431	0.675970250324951	0.997416171187662
ASV59	Corynebacterium_amycolatum_A	enrol_IFNy	-0.0702797049914444	0.855011744922321	0.617030878118459	0.997416171187662
ASV60	Prevotella_disiens	enrol_IFNy	-0.0344050982900583	0.980030730584661	0.806787326186038	0.997416171187662
ASV61	Corynebacterium_aurimucosum	enrol_IFNy	-0.00957143703902059	0.977392412725236	0.945768864065595	0.997416171187662
ASV63	Anaerococcus_prevotii	enrol_IFNy	-0.397513744526824	0.0117347684208342	0.00320410592654867	0.795923364679357
ASV65	Peptoniphilus_A_lacrimalis	enrol_IFNy	0.121114729674638	0.642210942251058	0.387648367450515	0.997416171187662
ASV67	Staphylococcus_epidermidis_318824	enrol_IFNy	-0.0485344650778076	0.776760945601583	0.73000841247116	0.997416171187662
ASV68	Corynebacterium_striatum	enrol_IFNy	0.0908783096099764	0.675555215486447	0.517522431533252	0.997416171187662
ASV76	Arcanobacterium_A_386370_sp000758825	enrol_IFNy	-0.0382015229289612	0.827958475609456	0.785945927524272	0.997416171187662
ASV77	Dialister_propionicifaciens	enrol_IFNy	0.273012400820833	0.0517426734682806	0.0479379064656665	0.924363795435198
ASV80	Corynebacterium_sundsvallense	enrol_IFNy	0.176556497961616	0.312767725797825	0.205991977957499	0.997416171187662
ASV82	Pseudomonas_E_647464_paracarnis	enrol_IFNy	-0.12511418282814	0.477270346249852	0.372049870557064	0.997416171187662
ASV83	Mageeibacillus_indolicus	enrol_IFNy	-0.0201685058941721	0.905915615616581	0.886019867821888	0.997416171187662
ASV85	Corynebacterium_pyruviciproducens	enrol_IFNy	-0.0302957588986012	0.725920007980585	0.829497099633399	0.997416171187662
ASV86	Howardella_ureilytica	enrol_IFNy	-0.0554942762316271	0.877028712086572	0.693082586764318	0.997416171187662
ASV9	Lactobacillus_gasseri_329736	enrol_CRP.ngml.	-0.107769671713	0.759280607236937	0.442423186252073	0.997416171187662
ASV2	Bifidobacterium_388775_Bifidobacterium leopoldii	enrol_VEGFA	0.0796393772069526	0.761750383894874	0.570809338080824	0.997416171187662
ASV4	Bifidobacterium_388775_Bifidobacterium vaginale	enrol_VEGFA	-0.0796117647542149	0.340511971615596	0.570943313517721	0.997416171187662
ASV5	Lactobacillus_crispatus	enrol_IFNŒ±	-0.107246457301729	0.476753876822471	0.444654601134702	0.997416171187662
ASV7	Fannyhessea_vaginae	enrol_VEGFA	-0.0171159122899852	0.94266460492612	0.903181508066798	0.997416171187662
ASV8	UBA629_sp005465875	enrol_VEGFA	0.105551332248269	0.450560761362053	0.451926619912241	0.997416171187662
ASV53	Limosilactobacillus_reuteri	enrol_CXCL1.GROa.	0.104823647629301	0.0404701068471057	0.455068253601835	0.918458424866945
ASV11	Megasphaera_A_38692_lornae	enrol_VEGFA	0.0339334581302659	0.58837870622496	0.809386150091373	0.997416171187662
ASV13	Sneathia_vaginalis	enrol_VEGFA	-0.085404285812158	0.957621734072116	0.543161411144563	0.997416171187662
ASV14	Prevotella_amnii	enrol_VEGFA	-0.062230567141047	0.764379325999193	0.658003087864984	0.997416171187662
ASV15	Nanoperiomorbus_sp004136275	enrol_VEGFA	-0.202760177119926	0.220438430962966	0.145367	0.997416171187662
ASV17	Aerococcus_christensenii	enrol_VEGFA	-0.112252964592137	0.811138218521267	0.423559473604959	0.997416171187662
ASV18	Prevotella_bivia	enrol_VEGFA	0.113929926088547	0.819851504166394	0.416623	0.997416171187662
ASV19	Metamycoplasma_hominis	enrol_VEGFA	-0.086918493493617	0.744124013553341	0.536008296654793	0.997416171187662
ASV21	Sneathia_sanguinegens	enrol_VEGFA	-0.146007960644017	0.732703916021422	0.296850578460093	0.997416171187662
ASV24	Peptostreptococcus_anaerobius	enrol_VEGFA	0.0762055137394651	0.483752215760703	0.587580709466826	0.997416171187662
ASV28	KA00274_sp001552885	enrol_VEGFA	0.0565806023786741	0.662986647609278	0.68738	0.997416171187662
ASV29	Prevotella_buccalis	enrol_VEGFA	0.0455020664113797	0.939776167702076	0.746294877141232	0.997416171187662
ASV30	Prevotella_melaninogenica	enrol_VEGFA	0.11189620497236	0.397518751521213	0.42504362054581	0.997416171187662
ASV31	Ureaplasma_urealyticum	enrol_VEGFA	0.160343440474451	0.153882634980733	0.25141373639824	0.997416171187662
ASV33	Dialister_micraerophilus	enrol_VEGFA	-0.131380625391903	0.316496899796287	0.34838245226016	0.997416171187662
ASV35	Gemella_asaccharolytica	enrol_VEGFA	0.00825445200771295	0.435884570073866	0.953221851680201	0.997416171187662
ASV39	Prevotella_sp000758925	enrol_VEGFA	0.136499746384957	0.866841914326167	0.329754	0.997416171187662
ASV40	Ureaplasma_parvum	enrol_VEGFA	0.0406119038779477	0.421476522872893	0.772789396948776	0.997416171187662
ASV41	Dialister_sp001553355	enrol_VEGFA	-0.0507568063863978	0.585734249380516	0.718146735930346	0.997416171187662
ASV43	Megasphaera_A_38692_hutchinsoni	enrol_VEGFA	-0.0679918063982353	0.875874794628382	0.62856673937412	0.997416171187662
ASV44	Corynebacterium_tuberculostearicum	enrol_VEGFA	0.05489908143987	0.389635831179135	0.696214346974209	0.997416171187662
ASV45	Finegoldia_magna_H	enrol_VEGFA	-0.144187719246798	0.307554971328809	0.302979	0.997416171187662
ASV47	Fannyhessea_massiliense	enrol_VEGFA	0.0426740896918077	0.277697159003893	0.761583333252706	0.997416171187662
ASV49	Veillonella_A_montpellierensis	enrol_VEGFA	-0.0540779228207039	0.875182482859094	0.700543322968512	0.997416171187662
ASV50	Peptoniphilus_A_gorbachii	enrol_VEGFA	-0.114028865326513	0.301050081472545	0.416215506465301	0.997416171187662
ASV51	Prevotella_timonensis	enrol_VEGFA	-0.113161204757348	0.956635913751943	0.419794434022038	0.997416171187662
ASV1	Lactobacillus_iners	enrol_CXCL10.IP10.	-0.104138106396978	0.789257560721503	0.458038824111937	0.997416171187662
ASV54	Streptococcus_anginosus	enrol_VEGFA	0.0913225519404684	0.780753053815263	0.515468710120046	0.997416171187662
ASV56	Berryella_sp001552935	enrol_VEGFA	0.0659347675661094	0.814985823820341	0.639014351117046	0.997416171187662
ASV59	Corynebacterium_amycolatum_A	enrol_VEGFA	-0.129273199982749	0.273773201623986	0.356236079279414	0.997416171187662
ASV60	Prevotella_disiens	enrol_VEGFA	-0.0539984853984885	0.854500148995908	0.700962604073677	0.997416171187662
ASV61	Corynebacterium_aurimucosum	enrol_VEGFA	-0.116080961960593	0.47904747601007	0.407820887997505	0.997416171187662
ASV63	Anaerococcus_prevotii	enrol_VEGFA	-0.246163134901891	0.155555589336104	0.0755987459105489	0.997416171187662
ASV65	Peptoniphilus_A_lacrimalis	enrol_VEGFA	0.161126903190557	0.233025701121073	0.249074344584443	0.997416171187662
ASV67	Staphylococcus_epidermidis_318824	enrol_VEGFA	0.036253678929392	0.763226356487844	0.796621495090549	0.997416171187662
ASV68	Corynebacterium_striatum	enrol_VEGFA	-0.0377950768430566	0.468428963105393	0.78817038958489	0.997416171187662
ASV76	Arcanobacterium_A_386370_sp000758825	enrol_VEGFA	0.104570371067095	0.222060598900014	0.456164517461321	0.997416171187662
ASV77	Dialister_propionicifaciens	enrol_VEGFA	0.16888623680981	0.16937778599653	0.226701653315738	0.997416171187662
ASV80	Corynebacterium_sundsvallense	enrol_VEGFA	0.0945185200659147	0.289734423575291	0.500815779136096	0.997416171187662
ASV82	Pseudomonas_E_647464_paracarnis	enrol_VEGFA	-0.0620196770187605	0.828509655949469	0.659090782304217	0.997416171187662
ASV83	Mageeibacillus_indolicus	enrol_VEGFA	0.113668584142989	0.665470659981468	0.417699468729322	0.997416171187662
ASV85	Corynebacterium_pyruviciproducens	enrol_VEGFA	-0.167701233386212	0.236612440258121	0.23002523209359	0.997416171187662
ASV86	Howardella_ureilytica	enrol_VEGFA	-0.108631220700578	0.682627538892873	0.43876241517061	0.997416171187662
ASV5	Lactobacillus_crispatus	enrol_TNF.TNFŒ±.	-0.103794080986741	0.809442988078461	0.459533514508378	0.997416171187662
ASV2	Bifidobacterium_388775_Bifidobacterium leopoldii	enrol_IL1RN.IL1ra.	-0.00865648086247298	0.732245666549024	0.950946268448602	0.997416171187662
ASV4	Bifidobacterium_388775_Bifidobacterium vaginale	enrol_IL1RN.IL1ra.	-0.10624380178142	0.331089189172445	0.448948101747167	0.997416171187662
ASV9	Lactobacillus_gasseri_329736	enrol_IGFBP4.ngml.	-0.101007328250953	0.870769327208742	0.471738294933268	0.997416171187662
ASV7	Fannyhessea_vaginae	enrol_IL1RN.IL1ra.	0.0321205219924294	0.586775337943084	0.819394526707907	0.997416171187662
ASV8	UBA629_sp005465875	enrol_IL1RN.IL1ra.	0.186079102589007	0.755574407922046	0.182184512476933	0.997416171187662
ASV9	Lactobacillus_gasseri_329736	enrol_CCL20.MIP3A.	0.0997053341961578	0.602806443682802	0.477499316855857	0.997416171187662
ASV11	Megasphaera_A_38692_lornae	enrol_IL1RN.IL1ra.	0.15870632628099	0.246267068757578	0.256349982241097	0.997416171187662
ASV13	Sneathia_vaginalis	enrol_IL1RN.IL1ra.	0.00234383952213534	0.409017120461799	0.986710618146674	0.997416171187662
ASV14	Prevotella_amnii	enrol_IL1RN.IL1ra.	0.126077164346108	0.392354259719984	0.368351294076472	0.997416171187662
ASV15	Nanoperiomorbus_sp004136275	enrol_IL1RN.IL1ra.	0.260080344601284	0.0462854275969328	0.0600028	0.924363795435198
ASV17	Aerococcus_christensenii	enrol_IL1RN.IL1ra.	0.190359818270607	0.632211228076755	0.172153615271805	0.997416171187662
ASV18	Prevotella_bivia	enrol_IL1RN.IL1ra.	-0.288895294893791	0.0864777298087449	0.035905	0.971072840977364
ASV19	Metamycoplasma_hominis	enrol_IL1RN.IL1ra.	0.207778045939844	0.174433990688428	0.135457019030104	0.997416171187662
ASV21	Sneathia_sanguinegens	enrol_IL1RN.IL1ra.	0.0332644916795362	0.769469230225743	0.813075772508615	0.997416171187662
ASV24	Peptostreptococcus_anaerobius	enrol_IL1RN.IL1ra.	-0.261157811370234	0.0149782826658149	0.0589124533843188	0.795923364679357
ASV28	KA00274_sp001552885	enrol_IL1RN.IL1ra.	0.234447774402507	0.121776219633305	0.0910763	0.997416171187662
ASV29	Prevotella_buccalis	enrol_IL1RN.IL1ra.	0.150749558784514	0.484231290759253	0.281267710270159	0.997416171187662
ASV30	Prevotella_melaninogenica	enrol_IL1RN.IL1ra.	-0.155788362638099	0.23000782720473	0.265309252831443	0.997416171187662
ASV31	Ureaplasma_urealyticum	enrol_IL1RN.IL1ra.	-0.130616121459524	0.692448097239509	0.35121905800224	0.997416171187662
ASV33	Dialister_micraerophilus	enrol_IL1RN.IL1ra.	-0.0287199332282176	0.74378549853662	0.838243590357921	0.997416171187662
ASV35	Gemella_asaccharolytica	enrol_IL1RN.IL1ra.	-0.176133982239155	0.403426880836898	0.207096818607451	0.997416171187662
ASV39	Prevotella_sp000758925	enrol_IL1RN.IL1ra.	0.155790247359135	0.265065298388628	0.265303	0.997416171187662
ASV40	Ureaplasma_parvum	enrol_IL1RN.IL1ra.	-0.161942049878848	0.492487236592108	0.246656064899134	0.997416171187662
ASV41	Dialister_sp001553355	enrol_IL1RN.IL1ra.	-0.0162432724068442	0.946143811351419	0.908095904302456	0.997416171187662
ASV43	Megasphaera_A_38692_hutchinsoni	enrol_IL1RN.IL1ra.	-0.0063533089706474	0.769561532481058	0.963987504063049	0.997416171187662
ASV44	Corynebacterium_tuberculostearicum	enrol_IL1RN.IL1ra.	0.00481632751611148	0.688559181809368	0.972695757331752	0.997416171187662
ASV45	Finegoldia_magna_H	enrol_IL1RN.IL1ra.	-0.315537087779542	0.0327984331435593	0.0213629	0.883422885877757
ASV47	Fannyhessea_massiliense	enrol_IL1RN.IL1ra.	-0.107495341891577	0.334045126740315	0.443592377424955	0.997416171187662
ASV49	Veillonella_A_montpellierensis	enrol_IL1RN.IL1ra.	0.277611385747664	0.096905261501445	0.0441567807262378	0.997416171187662
ASV50	Peptoniphilus_A_gorbachii	enrol_IL1RN.IL1ra.	-0.126536065156493	0.587958033213611	0.366596608164355	0.997416171187662
ASV51	Prevotella_timonensis	enrol_IL1RN.IL1ra.	0.0939434423131542	0.661082730091245	0.503436503048926	0.997416171187662
ASV53	Limosilactobacillus_reuteri	enrol_IL18	0.0985890385219371	0.656855242081107	0.482468242385995	0.997416171187662
ASV54	Streptococcus_anginosus	enrol_IL1RN.IL1ra.	-0.186552762647817	0.280105198282702	0.18105435335381	0.997416171187662
ASV56	Berryella_sp001552935	enrol_IL1RN.IL1ra.	0.0398966650757509	0.962610740130566	0.776686945839404	0.997416171187662
ASV59	Corynebacterium_amycolatum_A	enrol_IL1RN.IL1ra.	-0.132369366787061	0.232250502661983	0.344734855055185	0.997416171187662
ASV60	Prevotella_disiens	enrol_IL1RN.IL1ra.	-0.122835403444748	0.459443358257569	0.380890642765025	0.997416171187662
ASV61	Corynebacterium_aurimucosum	enrol_IL1RN.IL1ra.	0.180056419129494	0.529609085223238	0.196999487782337	0.997416171187662
ASV63	Anaerococcus_prevotii	enrol_IL1RN.IL1ra.	-0.0697793068622018	0.897982092446692	0.619546251793495	0.997416171187662
ASV65	Peptoniphilus_A_lacrimalis	enrol_IL1RN.IL1ra.	0.13135788556749	0.506200596698326	0.348466621412494	0.997416171187662
ASV67	Staphylococcus_epidermidis_318824	enrol_IL1RN.IL1ra.	-0.15900812005889	0.573544853950607	0.255435135883997	0.997416171187662
ASV68	Corynebacterium_striatum	enrol_IL1RN.IL1ra.	-0.210470050388027	0.299641010996837	0.13035348517802	0.997416171187662
ASV76	Arcanobacterium_A_386370_sp000758825	enrol_IL1RN.IL1ra.	-0.157205694216307	0.755682074564969	0.260931703318058	0.997416171187662
ASV77	Dialister_propionicifaciens	enrol_IL1RN.IL1ra.	0.080272230923891	0.543227189066614	0.567742725163079	0.997416171187662
ASV80	Corynebacterium_sundsvallense	enrol_IL1RN.IL1ra.	-0.0560842594006164	0.780702881284197	0.689983262266229	0.997416171187662
ASV82	Pseudomonas_E_647464_paracarnis	enrol_IL1RN.IL1ra.	-0.0416899923844054	0.636330408220539	0.766925093446737	0.997416171187662
ASV83	Mageeibacillus_indolicus	enrol_IL1RN.IL1ra.	0.0494884942724514	0.53721453268302	0.724908444319327	0.997416171187662
ASV85	Corynebacterium_pyruviciproducens	enrol_IL1RN.IL1ra.	0.269249349126285	0.0909988434063114	0.0512245241341206	0.972320109421488
ASV86	Howardella_ureilytica	enrol_IL1RN.IL1ra.	0.235219739389358	0.24591767152277	0.0899858195336423	0.997416171187662
ASV9	Lactobacillus_gasseri_329736	enrol_MMP2.ngml.	-0.0966099752548282	0.60893374499961	0.491344159021472	0.997416171187662
ASV2	Bifidobacterium_388775_Bifidobacterium leopoldii	enrol_IL18	-0.0740654974728413	0.484887931244411	0.598143352541166	0.997416171187662
ASV4	Bifidobacterium_388775_Bifidobacterium vaginale	enrol_IL18	0.168817851315465	0.417765085073397	0.226892545649723	0.997416171187662
ASV9	Lactobacillus_gasseri_329736	enrol_CXCL10.IP10.	0.0960540875661959	0.21440389575281	0.493852476971219	0.997416171187662
ASV7	Fannyhessea_vaginae	enrol_IL18	-0.0326963059974154	0.69529950342255	0.816212715839777	0.997416171187662
ASV8	UBA629_sp005465875	enrol_IL18	-0.143121960717392	0.475192601212045	0.3066042030259	0.997416171187662
ASV9	Lactobacillus_gasseri_329736	enrol_CXCL8.IL8.	-0.0937676551558044	0.772090769540484	0.504238993832043	0.997416171187662
ASV11	Megasphaera_A_38692_lornae	enrol_IL18	-0.114658393460077	0.416221605589159	0.413629802241615	0.997416171187662
ASV13	Sneathia_vaginalis	enrol_IL18	0.0102768348278242	0.966876036808136	0.941778779906065	0.997416171187662
ASV14	Prevotella_amnii	enrol_IL18	-0.0957149691144464	0.695757188532626	0.495385931227643	0.997416171187662
ASV15	Nanoperiomorbus_sp004136275	enrol_IL18	0.0536223780422266	0.79621462643768	0.702949	0.997416171187662
ASV17	Aerococcus_christensenii	enrol_IL18	0.236715571818702	0.337555048439973	0.087901833122393	0.997416171187662
ASV18	Prevotella_bivia	enrol_IL18	-0.158098272079321	0.100348934890248	0.2582	0.997416171187662
ASV19	Metamycoplasma_hominis	enrol_IL18	0.172107807752651	0.276091496231348	0.217834578296938	0.997416171187662
ASV21	Sneathia_sanguinegens	enrol_IL18	0.129902798130655	0.995659313641925	0.353878529927241	0.998325174997568
ASV24	Peptostreptococcus_anaerobius	enrol_IL18	-0.0177590917638716	0.525239916625871	0.899561643008251	0.997416171187662
ASV28	KA00274_sp001552885	enrol_IL18	-0.0144703941755442	0.783069256615967	0.91809	0.997416171187662
ASV29	Prevotella_buccalis	enrol_IL18	0.0197835684259317	0.893402929227861	0.888181290517509	0.997416171187662
ASV30	Prevotella_melaninogenica	enrol_IL18	0.037441175857678	0.968136656885811	0.790108641305529	0.997416171187662
ASV31	Ureaplasma_urealyticum	enrol_IL18	-0.24123400266996	0.0476789922824935	0.0818354955471261	0.924363795435198
ASV33	Dialister_micraerophilus	enrol_IL18	0.104738272811512	0.311568659947923	0.455437622833167	0.997416171187662
ASV35	Gemella_asaccharolytica	enrol_IL18	-0.0913124330159266	0.719706783750898	0.515515443932695	0.997416171187662
ASV39	Prevotella_sp000758925	enrol_IL18	-0.0083537573842622	0.633115160060217	0.95266	0.997416171187662
ASV40	Ureaplasma_parvum	enrol_IL18	-0.0618284184999407	0.321603386130285	0.660077829430272	0.997416171187662
ASV41	Dialister_sp001553355	enrol_IL18	0.0341108720543729	0.696319117847253	0.808408325843585	0.997416171187662
ASV43	Megasphaera_A_38692_hutchinsoni	enrol_IL18	0.179173990802459	0.136490843174083	0.199239995095957	0.997416171187662
ASV44	Corynebacterium_tuberculostearicum	enrol_IL18	-0.0974454950987	0.645190057641767	0.487586587379104	0.997416171187662
ASV45	Finegoldia_magna_H	enrol_IL18	-0.0062755984045255	0.288222741371111	0.964428	0.997416171187662
ASV47	Fannyhessea_massiliense	enrol_IL18	-0.0503351204095482	0.96277261710229	0.720392509671712	0.997416171187662
ASV49	Veillonella_A_montpellierensis	enrol_IL18	-0.0179501932541678	0.116856943072139	0.898486495835981	0.997416171187662
ASV50	Peptoniphilus_A_gorbachii	enrol_IL18	0.0608943401582836	0.450185743480518	0.664906645963599	0.997416171187662
ASV51	Prevotella_timonensis	enrol_IL18	0.0315427204268171	0.902713988586206	0.822590389589237	0.997416171187662
ASV1	Lactobacillus_iners	enrol_CST3.CystatinC..ngml.	-0.0918770745051573	0.744686759106069	0.512910938269266	0.997416171187662
ASV54	Streptococcus_anginosus	enrol_IL18	-0.0132520712490675	0.95994690634064	0.924966084633893	0.997416171187662
ASV56	Berryella_sp001552935	enrol_IL18	-0.00722027813435862	0.472210316861772	0.959077189987849	0.997416171187662
ASV59	Corynebacterium_amycolatum_A	enrol_IL18	0.0585488927996727	0.484642253911946	0.677090930149111	0.997416171187662
ASV60	Prevotella_disiens	enrol_IL18	0.0243308587592482	0.798756811232908	0.862704001885619	0.997416171187662
ASV61	Corynebacterium_aurimucosum	enrol_IL18	-0.0327555779011758	0.456258218480076	0.815885342262731	0.997416171187662
ASV63	Anaerococcus_prevotii	enrol_IL18	0.097770437068661	0.524783054367522	0.486129305797164	0.997416171187662
ASV65	Peptoniphilus_A_lacrimalis	enrol_IL18	-0.123986881938493	0.647141205959177	0.376407821893828	0.997416171187662
ASV67	Staphylococcus_epidermidis_318824	enrol_IL18	-0.0265013533431484	0.757590811520063	0.850590339247734	0.997416171187662
ASV68	Corynebacterium_striatum	enrol_IL18	0.0142367735401565	0.485674960560857	0.919408446527131	0.997416171187662
ASV76	Arcanobacterium_A_386370_sp000758825	enrol_IL18	-0.040393949978946	0.996558310847903	0.77397650848884	0.998325174997568
ASV77	Dialister_propionicifaciens	enrol_IL18	0.0276375882786203	0.984547211319735	0.844262376968093	0.997500970208064
ASV80	Corynebacterium_sundsvallense	enrol_IL18	-0.132136980390024	0.546563994792096	0.345590026738546	0.997416171187662
ASV82	Pseudomonas_E_647464_paracarnis	enrol_IL18	-0.034751139627383	0.84271229509216	0.804881888600198	0.997416171187662
ASV83	Mageeibacillus_indolicus	enrol_IL18	0.0428742802408111	0.465776932260408	0.760498021683433	0.997416171187662
ASV85	Corynebacterium_pyruviciproducens	enrol_IL18	0.198183054573242	0.202631285021389	0.154868207784804	0.997416171187662
ASV86	Howardella_ureilytica	enrol_IL18	0.167094252178584	0.327230292843119	0.231740588501231	0.997416171187662
ASV9	Lactobacillus_gasseri_329736	enrol_IL15	-0.0906009121570921	0.874050066382336	0.518806913662011	0.997416171187662
ASV2	Bifidobacterium_388775_Bifidobacterium leopoldii	enrol_TNF.TNFŒ±.	0.132399873995167	0.455490651329969	0.344622687214951	0.997416171187662
ASV4	Bifidobacterium_388775_Bifidobacterium vaginale	enrol_TNF.TNFŒ±.	0.0661153719025207	0.844492786579816	0.638094242383186	0.997416171187662
ASV53	Limosilactobacillus_reuteri	enrol_CXCL5.ENA78.	0.0901620393987973	0.125273679277158	0.520842361846737	0.997416171187662
ASV7	Fannyhessea_vaginae	enrol_TNF.TNFŒ±.	0.132542775656474	0.627374591046939	0.34409757216854	0.997416171187662
ASV8	UBA629_sp005465875	enrol_TNF.TNFŒ±.	0.156262410830807	0.202920342670881	0.263839685760031	0.997416171187662
ASV1	Lactobacillus_iners	enrol_CCL2.MCP1.	-0.0898743197354789	0.895425351670502	0.522178939188422	0.997416171187662
ASV11	Megasphaera_A_38692_lornae	enrol_TNF.TNFŒ±.	0.312548310386125	0.0334912584726537	0.0226943393103628	0.883422885877757
ASV13	Sneathia_vaginalis	enrol_TNF.TNFŒ±.	-0.0715634061514495	0.645590167957754	0.610598000487156	0.997416171187662
ASV14	Prevotella_amnii	enrol_TNF.TNFŒ±.	0.261112472206182	0.0777650434395214	0.0589580122134605	0.966957251782989
ASV15	Nanoperiomorbus_sp004136275	enrol_TNF.TNFŒ±.	-0.0171341659919167	0.996840037777833	0.903079	0.998325174997568
ASV17	Aerococcus_christensenii	enrol_TNF.TNFŒ±.	-0.138370983614697	0.754651490275126	0.323104225352734	0.997416171187662
ASV18	Prevotella_bivia	enrol_TNF.TNFŒ±.	-0.0687162676002584	0.40127512644064	0.624904	0.997416171187662
ASV19	Metamycoplasma_hominis	enrol_TNF.TNFŒ±.	-0.0875280573874201	0.922669982377122	0.533141768403129	0.997416171187662
ASV21	Sneathia_sanguinegens	enrol_TNF.TNFŒ±.	-0.125962492807183	0.571783780148104	0.368790551052515	0.997416171187662
ASV24	Peptostreptococcus_anaerobius	enrol_TNF.TNFŒ±.	-0.135861491881432	0.157204592295277	0.332042052651848	0.997416171187662
ASV28	KA00274_sp001552885	enrol_TNF.TNFŒ±.	0.151341920977606	0.714727984267168	0.27936	0.997416171187662
ASV29	Prevotella_buccalis	enrol_TNF.TNFŒ±.	0.117781529155209	0.594777975314904	0.400939076534771	0.997416171187662
ASV30	Prevotella_melaninogenica	enrol_TNF.TNFŒ±.	-0.156468251940073	0.504782184182193	0.263203270181459	0.997416171187662
ASV31	Ureaplasma_urealyticum	enrol_TNF.TNFŒ±.	0.120879677431298	0.628355056699354	0.388576976757935	0.997416171187662
ASV33	Dialister_micraerophilus	enrol_TNF.TNFŒ±.	-0.0557196631617373	0.725016570811807	0.691897982948197	0.997416171187662
ASV35	Gemella_asaccharolytica	enrol_TNF.TNFŒ±.	-0.227425647212687	0.472153845999258	0.10147520570987	0.997416171187662
ASV39	Prevotella_sp000758925	enrol_TNF.TNFŒ±.	0.166542991967346	0.764644293605501	0.233306	0.997416171187662
ASV40	Ureaplasma_parvum	enrol_TNF.TNFŒ±.	0.00764735363434472	0.871419929115464	0.956658874950848	0.997416171187662
ASV41	Dialister_sp001553355	enrol_TNF.TNFŒ±.	-0.00596796896949175	0.693724338498693	0.966170417496686	0.997416171187662
ASV43	Megasphaera_A_38692_hutchinsoni	enrol_TNF.TNFŒ±.	0.0570123759961773	0.287460939813903	0.685117852555173	0.997416171187662
ASV44	Corynebacterium_tuberculostearicum	enrol_TNF.TNFŒ±.	0.00245053597250017	0.89529905304778	0.986105715884956	0.997416171187662
ASV45	Finegoldia_magna_H	enrol_TNF.TNFŒ±.	-0.304728057122832	0.0334005153534899	0.026513	0.883422885877757
ASV47	Fannyhessea_massiliense	enrol_TNF.TNFŒ±.	0.192234187404614	0.0698212115663955	0.167890009425882	0.966957251782989
ASV49	Veillonella_A_montpellierensis	enrol_TNF.TNFŒ±.	-0.123822776073528	0.571542802677168	0.377044765040732	0.997416171187662
ASV50	Peptoniphilus_A_gorbachii	enrol_TNF.TNFŒ±.	-0.266354423063597	0.0751130021554485	0.0538755557905443	0.966957251782989
ASV51	Prevotella_timonensis	enrol_TNF.TNFŒ±.	-0.405371933581769	0.0653287163991496	0.00260206265793999	0.966957251782989
ASV9	Lactobacillus_gasseri_329736	enrol_IL2	0.0876473398700666	0.1673363125621	0.532581713233235	0.997416171187662
ASV54	Streptococcus_anginosus	enrol_TNF.TNFŒ±.	-0.0466977236169182	0.90364103950394	0.739859629212225	0.997416171187662
ASV56	Berryella_sp001552935	enrol_TNF.TNFŒ±.	0.112931144229174	0.847333140031516	0.420746322790123	0.997416171187662
ASV59	Corynebacterium_amycolatum_A	enrol_TNF.TNFŒ±.	-0.0222489112087142	0.895234602960128	0.874353022414458	0.997416171187662
ASV60	Prevotella_disiens	enrol_TNF.TNFŒ±.	-0.0497366762820916	0.895953630266975	0.72358366225902	0.997416171187662
ASV61	Corynebacterium_aurimucosum	enrol_TNF.TNFŒ±.	0.0119994912323574	0.718179391572648	0.932040722163797	0.997416171187662
ASV63	Anaerococcus_prevotii	enrol_TNF.TNFŒ±.	-0.393783303941862	0.0377091021764894	0.00353075230824036	0.888366051469422
ASV65	Peptoniphilus_A_lacrimalis	enrol_TNF.TNFŒ±.	0.0635062845286888	0.498444088524904	0.651438438127404	0.997416171187662
ASV67	Staphylococcus_epidermidis_318824	enrol_TNF.TNFŒ±.	-0.0754372999070001	0.45768235945558	0.591362802844566	0.997416171187662
ASV68	Corynebacterium_striatum	enrol_TNF.TNFŒ±.	-0.187755057546311	0.177222078913415	0.178208356832272	0.997416171187662
ASV76	Arcanobacterium_A_386370_sp000758825	enrol_TNF.TNFŒ±.	-0.0772227342274581	0.727156285362556	0.582589479579434	0.997416171187662
ASV77	Dialister_propionicifaciens	enrol_TNF.TNFŒ±.	0.278071711091664	0.0313086605477793	0.0437921571870354	0.883422885877757
ASV80	Corynebacterium_sundsvallense	enrol_TNF.TNFŒ±.	0.00956160015282142	0.32680039381953	0.945824515994255	0.997416171187662
ASV82	Pseudomonas_E_647464_paracarnis	enrol_TNF.TNFŒ±.	-0.101818226830998	0.751769329966654	0.468169133539828	0.997416171187662
ASV83	Mageeibacillus_indolicus	enrol_TNF.TNFŒ±.	-0.0905493077767267	0.347297483959997	0.519046042633012	0.997416171187662
ASV85	Corynebacterium_pyruviciproducens	enrol_TNF.TNFŒ±.	-0.0161704934526733	0.975421036682464	0.908505926188321	0.997416171187662
ASV86	Howardella_ureilytica	enrol_TNF.TNFŒ±.	0.0929760902365148	0.330999367560809	0.507860683258424	0.997416171187662
ASV1	Lactobacillus_iners	enrol_sCD14.ngml.	0.0830913241065348	0.739321488291753	0.554176078853031	0.997416171187662
ASV2	Bifidobacterium_388775_Bifidobacterium leopoldii	enrol_IL15	0.0937335119120094	0.545682297604076	0.504394937983932	0.997416171187662
ASV4	Bifidobacterium_388775_Bifidobacterium vaginale	enrol_IL15	-0.068498314963069	0.525726371869587	0.626005137483494	0.997416171187662
ASV1	Lactobacillus_iners	enrol_IFNL1.IL29.	-0.0814253134486644	0.797848873218373	0.562175001915661	0.997416171187662
ASV7	Fannyhessea_vaginae	enrol_IL15	0.143416188383712	0.221269551783051	0.305600498355418	0.997416171187662
ASV8	UBA629_sp005465875	enrol_IL15	0.251008521048271	0.0706083995251321	0.0698408081960595	0.966957251782989
ASV5	Lactobacillus_crispatus	enrol_MB.MYOSB..ngml.	0.0813392166362372	0.227275161717685	0.562589839538543	0.997416171187662
ASV11	Megasphaera_A_38692_lornae	enrol_IL15	0.172562503967799	0.171507204751845	0.216602829642303	0.997416171187662
ASV13	Sneathia_vaginalis	enrol_IL15	-0.0968708964039556	0.915526081552861	0.490169104432619	0.997416171187662
ASV14	Prevotella_amnii	enrol_IL15	0.181388976650397	0.187825539933406	0.193650105098467	0.997416171187662
ASV15	Nanoperiomorbus_sp004136275	enrol_IL15	-0.07335507895333	0.574310967203323	0.601668	0.997416171187662
ASV17	Aerococcus_christensenii	enrol_IL15	-0.206254849152125	0.803400303650326	0.138410269541921	0.997416171187662
ASV18	Prevotella_bivia	enrol_IL15	-0.00215349928260021	0.754772755280918	0.98779	0.997416171187662
ASV19	Metamycoplasma_hominis	enrol_IL15	-0.0640443243011085	0.87366086381177	0.648677571158356	0.997416171187662
ASV21	Sneathia_sanguinegens	enrol_IL15	-0.118262088747126	0.783688364742295	0.399006696456114	0.997416171187662
ASV24	Peptostreptococcus_anaerobius	enrol_IL15	-0.0248734794688028	0.311103506524637	0.859672552058297	0.997416171187662
ASV28	KA00274_sp001552885	enrol_IL15	0.107837327577407	0.626588837911829	0.442135	0.997416171187662
ASV29	Prevotella_buccalis	enrol_IL15	0.151717256895841	0.379210278110706	0.278154904170943	0.997416171187662
ASV30	Prevotella_melaninogenica	enrol_IL15	-0.0762584706081872	0.94831021287244	0.587320391188344	0.997416171187662
ASV31	Ureaplasma_urealyticum	enrol_IL15	0.0725365583260144	0.515443655112561	0.605740675496476	0.997416171187662
ASV33	Dialister_micraerophilus	enrol_IL15	-0.0710565097389988	0.983653563097209	0.613134709978003	0.997500970208064
ASV35	Gemella_asaccharolytica	enrol_IL15	-0.17644679958947	0.76077651822776	0.206278429256451	0.997416171187662
ASV39	Prevotella_sp000758925	enrol_IL15	0.153737693830039	0.646917587609614	0.271729	0.997416171187662
ASV40	Ureaplasma_parvum	enrol_IL15	-0.120813901877182	0.509336978132815	0.388837068138858	0.997416171187662
ASV41	Dialister_sp001553355	enrol_IL15	0.0280893409236473	0.724313380218098	0.841749142885343	0.997416171187662
ASV43	Megasphaera_A_38692_hutchinsoni	enrol_IL15	0.0372830623368927	0.855210853126206	0.790975008562373	0.997416171187662
ASV44	Corynebacterium_tuberculostearicum	enrol_IL15	0.00607714349594454	0.687043036722697	0.965551928813579	0.997416171187662
ASV45	Finegoldia_magna_H	enrol_IL15	-0.183776071962553	0.126066608076388	0.187752	0.997416171187662
ASV47	Fannyhessea_massiliense	enrol_IL15	0.252973421692388	0.112877219040985	0.067607791938651	0.997416171187662
ASV49	Veillonella_A_montpellierensis	enrol_IL15	-0.0417602838660345	0.7904727095832	0.76654318570379	0.997416171187662
ASV50	Peptoniphilus_A_gorbachii	enrol_IL15	-0.10589080541897	0.289902889555241	0.450465092024053	0.997416171187662
ASV51	Prevotella_timonensis	enrol_IL15	-0.311832849781599	0.0314099749200175	0.0230232496508051	0.883422885877757
ASV1	Lactobacillus_iners	enrol_TNF.TNFŒ±.	0.0800442104570654	0.835007801818598	0.568846759554167	0.997416171187662
ASV54	Streptococcus_anginosus	enrol_IL15	-0.0265927395688366	0.711623470280553	0.850081036714518	0.997416171187662
ASV56	Berryella_sp001552935	enrol_IL15	0.0770415545988248	0.58975761083759	0.583477073113586	0.997416171187662
ASV59	Corynebacterium_amycolatum_A	enrol_IL15	0.0385658822201925	0.600884887953574	0.78395324436425	0.997416171187662
ASV60	Prevotella_disiens	enrol_IL15	-0.189194480693039	0.126531336527191	0.174843705255921	0.997416171187662
ASV61	Corynebacterium_aurimucosum	enrol_IL15	-0.0241010528291417	0.993816465609866	0.86398844889497	0.998239313705992
ASV63	Anaerococcus_prevotii	enrol_IL15	-0.291802003261923	0.108818742227306	0.0339997218968286	0.997416171187662
ASV65	Peptoniphilus_A_lacrimalis	enrol_IL15	0.0669471279017913	0.450919784719018	0.633863765010551	0.997416171187662
ASV67	Staphylococcus_epidermidis_318824	enrol_IL15	0.0227560426075686	0.890670885737101	0.871512962449133	0.997416171187662
ASV68	Corynebacterium_striatum	enrol_IL15	-0.0697831360941337	0.263613130557438	0.619526986756689	0.997416171187662
ASV76	Arcanobacterium_A_386370_sp000758825	enrol_IL15	-0.0703331815166419	0.704768354600679	0.616762322270877	0.997416171187662
ASV77	Dialister_propionicifaciens	enrol_IL15	0.165761661002619	0.402586450008117	0.235537407236327	0.997416171187662
ASV80	Corynebacterium_sundsvallense	enrol_IL15	0.190148997332265	0.0848165055693487	0.172638039377438	0.971072840977364
ASV82	Pseudomonas_E_647464_paracarnis	enrol_IL15	0.0023111715719697	0.749615015452826	0.986895826526933	0.997416171187662
ASV83	Mageeibacillus_indolicus	enrol_IL15	0.016116786329003	0.831096323099194	0.908808516416888	0.997416171187662
ASV85	Corynebacterium_pyruviciproducens	enrol_IL15	0.0111696380719836	0.886950257141249	0.936730680681065	0.997416171187662
ASV86	Howardella_ureilytica	enrol_IL15	0.0267191678924428	0.78466855211668	0.849376541945117	0.997416171187662
ASV1	Lactobacillus_iners	enrol_CCL17.TARC.	-0.0789707251453459	0.860651845250509	0.574057708642122	0.997416171187662
ASV2	Bifidobacterium_388775_Bifidobacterium leopoldii	enrol_IL10	0.125205461738028	0.629221519653474	0.371698335400797	0.997416171187662
ASV4	Bifidobacterium_388775_Bifidobacterium vaginale	enrol_IL10	-0.0535802546973083	0.524944954982311	0.703171535587045	0.997416171187662
ASV9	Lactobacillus_gasseri_329736	enrol_sICAM1.sCD54..ngml.	0.077829845560056	0.909557809484655	0.57961972621646	0.997416171187662
ASV7	Fannyhessea_vaginae	enrol_IL10	0.078724246929065	0.836004400910737	0.575257260389141	0.997416171187662
ASV8	UBA629_sp005465875	enrol_IL10	0.126072591821904	0.468955081696999	0.368368803385065	0.997416171187662
ASV9	Lactobacillus_gasseri_329736	enrol_MMP9.ngml.	0.0771447236801259	0.170027167473939	0.582971575939162	0.997416171187662
ASV11	Megasphaera_A_38692_lornae	enrol_IL10	0.164548063015265	0.218017632971602	0.239032158163064	0.997416171187662
ASV13	Sneathia_vaginalis	enrol_IL10	0.0845653371051161	0.845961525530706	0.547144357415594	0.997416171187662
ASV14	Prevotella_amnii	enrol_IL10	0.0752635833101132	0.956644374354594	0.592219552033148	0.997416171187662
ASV15	Nanoperiomorbus_sp004136275	enrol_IL10	-0.0894172105851753	0.600241800703439	0.524306	0.997416171187662
ASV17	Aerococcus_christensenii	enrol_IL10	-0.0794136420299534	0.614739353772451	0.571905029416914	0.997416171187662
ASV18	Prevotella_bivia	enrol_IL10	-0.0977515057797422	0.213850813374103	0.486214	0.997416171187662
ASV19	Metamycoplasma_hominis	enrol_IL10	-0.0162428380289296	0.645188444455393	0.908098351429273	0.997416171187662
ASV21	Sneathia_sanguinegens	enrol_IL10	0.0302920610525789	0.973518183391876	0.82951760067764	0.997416171187662
ASV24	Peptostreptococcus_anaerobius	enrol_IL10	0.061125051766811	0.960829308048365	0.663712693375965	0.997416171187662
ASV28	KA00274_sp001552885	enrol_IL10	0.0351060898506098	0.841522742712562	0.802929	0.997416171187662
ASV29	Prevotella_buccalis	enrol_IL10	0.133811808825441	0.738101815560271	0.339456069054321	0.997416171187662
ASV30	Prevotella_melaninogenica	enrol_IL10	-0.0623676184794881	0.904501526963744	0.657296603175161	0.997416171187662
ASV31	Ureaplasma_urealyticum	enrol_IL10	0.0841834814353352	0.562527307476835	0.548961866164387	0.997416171187662
ASV33	Dialister_micraerophilus	enrol_IL10	-0.0502000142826261	0.84619087692777	0.721112541011371	0.997416171187662
ASV35	Gemella_asaccharolytica	enrol_IL10	-0.16349544311399	0.605433779045564	0.242091951281356	0.997416171187662
ASV39	Prevotella_sp000758925	enrol_IL10	0.157268500239605	0.709492991966711	0.260739	0.997416171187662
ASV40	Ureaplasma_parvum	enrol_IL10	0.0525914009478381	0.698002657077971	0.708403925838806	0.997416171187662
ASV41	Dialister_sp001553355	enrol_IL10	0.0793117841478921	0.777866577566442	0.572399752675625	0.997416171187662
ASV43	Megasphaera_A_38692_hutchinsoni	enrol_IL10	-0.0611355075973968	0.726302907580129	0.663658603135259	0.997416171187662
ASV44	Corynebacterium_tuberculostearicum	enrol_IL10	-0.0479238906590997	0.799082247062237	0.733278475787929	0.997416171187662
ASV45	Finegoldia_magna_H	enrol_IL10	-0.215730631352181	0.101589206787932	0.1208	0.997416171187662
ASV47	Fannyhessea_massiliense	enrol_IL10	0.0348108224544951	0.881944341731423	0.804553365177631	0.997416171187662
ASV49	Veillonella_A_montpellierensis	enrol_IL10	-0.203703160590499	0.146886456357464	0.143465062356928	0.997416171187662
ASV50	Peptoniphilus_A_gorbachii	enrol_IL10	-0.210864797165106	0.252095332831464	0.129617456390577	0.997416171187662
ASV51	Prevotella_timonensis	enrol_IL10	-0.178269545990418	0.507276800502184	0.201555088216309	0.997416171187662
ASV9	Lactobacillus_gasseri_329736	enrol_TNF.TNFŒ±.	-0.0762676519293469	0.860863499212314	0.587275264149201	0.997416171187662
ASV54	Streptococcus_anginosus	enrol_IL10	0.0125136943463871	0.963537746571764	0.929135814552129	0.997416171187662
ASV56	Berryella_sp001552935	enrol_IL10	0.0161080731807622	0.743212366798292	0.908857608202085	0.997416171187662
ASV59	Corynebacterium_amycolatum_A	enrol_IL10	-0.0566738834982392	0.954470197330113	0.686890856291805	0.997416171187662
ASV60	Prevotella_disiens	enrol_IL10	0.0446495450478154	0.437053020122787	0.750893840995379	0.997416171187662
ASV61	Corynebacterium_aurimucosum	enrol_IL10	-0.0643252307698448	0.671111235604995	0.647237999811099	0.997416171187662
ASV63	Anaerococcus_prevotii	enrol_IL10	-0.318548866574741	0.340178894969452	0.0200884867038938	0.997416171187662
ASV65	Peptoniphilus_A_lacrimalis	enrol_IL10	0.0357577516904757	0.971109709895825	0.799345520175877	0.997416171187662
ASV67	Staphylococcus_epidermidis_318824	enrol_IL10	-0.0865986141868928	0.42114828589465	0.537515563498647	0.997416171187662
ASV68	Corynebacterium_striatum	enrol_IL10	-0.00363652543560617	0.565986268982786	0.97938249447587	0.997416171187662
ASV76	Arcanobacterium_A_386370_sp000758825	enrol_IL10	-0.111269501150905	0.676291439056853	0.427657878744289	0.997416171187662
ASV77	Dialister_propionicifaciens	enrol_IL10	0.385196940471495	0.0184406111184675	0.00439652900376779	0.795923364679357
ASV80	Corynebacterium_sundsvallense	enrol_IL10	0.175785941395742	0.281162292182186	0.208010042910707	0.997416171187662
ASV82	Pseudomonas_E_647464_paracarnis	enrol_IL10	-0.027075084131274	0.93042235514131	0.847393903243041	0.997416171187662
ASV83	Mageeibacillus_indolicus	enrol_IL10	0.102528584924613	0.409374214659797	0.465054462909861	0.997416171187662
ASV85	Corynebacterium_pyruviciproducens	enrol_IL10	-0.0218782737800244	0.934159011215824	0.876429678630344	0.997416171187662
ASV86	Howardella_ureilytica	enrol_IL10	0.0475406378368004	0.484639664957498	0.735333474915973	0.997416171187662
ASV53	Limosilactobacillus_reuteri	enrol_sCD14.ngml.	0.0758491082319822	0.731526939306519	0.589334025575562	0.997416171187662
ASV2	Bifidobacterium_388775_Bifidobacterium leopoldii	enrol_IFNL1.IL29.	0.012339046837783	0.968157092104928	0.930122356660544	0.997416171187662
ASV4	Bifidobacterium_388775_Bifidobacterium vaginale	enrol_IFNL1.IL29.	-0.146528822713894	0.290288065838297	0.295111948186345	0.997416171187662
ASV1	Lactobacillus_iners	enrol_IL10	0.075266218826599	0.965370485577807	0.592206549857966	0.997416171187662
ASV7	Fannyhessea_vaginae	enrol_IFNL1.IL29.	0.0665362114853142	0.615798759786666	0.635952328000993	0.997416171187662
ASV8	UBA629_sp005465875	enrol_IFNL1.IL29.	-0.123413668645942	0.625348726219388	0.378635436445587	0.997416171187662
ASV5	Lactobacillus_crispatus	enrol_CCL11.Eotaxin1.	-0.0746756944235652	0.333915786250191	0.595123039549945	0.997416171187662
ASV11	Megasphaera_A_38692_lornae	enrol_IFNL1.IL29.	0.123890699271497	0.353999477446189	0.376781056950647	0.997416171187662
ASV13	Sneathia_vaginalis	enrol_IFNL1.IL29.	-0.101108582231937	0.845525587091745	0.471291833066292	0.997416171187662
ASV14	Prevotella_amnii	enrol_IFNL1.IL29.	0.032798572638626	0.921607981082544	0.815647891060205	0.997416171187662
ASV15	Nanoperiomorbus_sp004136275	enrol_IFNL1.IL29.	0.186263497481275	0.0910703623728941	0.181744	0.972320109421488
ASV17	Aerococcus_christensenii	enrol_IFNL1.IL29.	0.100389465409346	0.708254920211203	0.474467549083814	0.997416171187662
ASV18	Prevotella_bivia	enrol_IFNL1.IL29.	0.115951266519743	0.766278215284918	0.408349	0.997416171187662
ASV19	Metamycoplasma_hominis	enrol_IFNL1.IL29.	-0.0900724963863968	0.66875089218754	0.521258143018796	0.997416171187662
ASV21	Sneathia_sanguinegens	enrol_IFNL1.IL29.	-0.201221398123712	0.128361440118681	0.148511888712086	0.997416171187662
ASV24	Peptostreptococcus_anaerobius	enrol_IFNL1.IL29.	-0.126538922611485	0.350316716758753	0.366585698063082	0.997416171187662
ASV28	KA00274_sp001552885	enrol_IFNL1.IL29.	0.113217812249933	0.510760563335314	0.41956	0.997416171187662
ASV29	Prevotella_buccalis	enrol_IFNL1.IL29.	0.0555092074477111	0.504946174010484	0.693004087713439	0.997416171187662
ASV30	Prevotella_melaninogenica	enrol_IFNL1.IL29.	-0.010637893713909	0.355982013126834	0.939736991777544	0.997416171187662
ASV31	Ureaplasma_urealyticum	enrol_IFNL1.IL29.	0.0453956612350337	0.835531841362798	0.746868409582112	0.997416171187662
ASV33	Dialister_micraerophilus	enrol_IFNL1.IL29.	-0.0349027886575708	0.764982373196308	0.80404720385897	0.997416171187662
ASV35	Gemella_asaccharolytica	enrol_IFNL1.IL29.	-0.142648076609827	0.557848044125066	0.308225223006475	0.997416171187662
ASV39	Prevotella_sp000758925	enrol_IFNL1.IL29.	0.125025983474589	0.5140305102683	0.37239	0.997416171187662
ASV40	Ureaplasma_parvum	enrol_IFNL1.IL29.	0.138721982758181	0.430881789857673	0.321866351203274	0.997416171187662
ASV41	Dialister_sp001553355	enrol_IFNL1.IL29.	-0.027197499512419	0.914051396974849	0.846712201730304	0.997416171187662
ASV43	Megasphaera_A_38692_hutchinsoni	enrol_IFNL1.IL29.	0.0417803630374919	0.966929773335612	0.766434101630966	0.997416171187662
ASV44	Corynebacterium_tuberculostearicum	enrol_IFNL1.IL29.	0.0661394172670222	0.410218931650067	0.63797178136842	0.997416171187662
ASV45	Finegoldia_magna_H	enrol_IFNL1.IL29.	-0.196335346124582	0.0537330458193044	0.15883	0.924363795435198
ASV47	Fannyhessea_massiliense	enrol_IFNL1.IL29.	0.0179292166485326	0.789137611287245	0.898604502540106	0.997416171187662
ASV49	Veillonella_A_montpellierensis	enrol_IFNL1.IL29.	0.15118174409128	0.342254494641277	0.279874671572135	0.997416171187662
ASV50	Peptoniphilus_A_gorbachii	enrol_IFNL1.IL29.	-0.230973645751404	0.0829489507366939	0.0961119948514953	0.966957251782989
ASV51	Prevotella_timonensis	enrol_IFNL1.IL29.	-0.263864603198456	0.0762415149386749	0.0562435068016357	0.966957251782989
ASV9	Lactobacillus_gasseri_329736	enrol_IL1RN.IL1ra.	0.0742672117844196	0.0890419704579086	0.597144173225482	0.972320109421488
ASV54	Streptococcus_anginosus	enrol_IFNL1.IL29.	0.0608433524541846	0.893298323971631	0.665170623191891	0.997416171187662
ASV56	Berryella_sp001552935	enrol_IFNL1.IL29.	0.0207645639726553	0.45513361620652	0.882674631804993	0.997416171187662
ASV59	Corynebacterium_amycolatum_A	enrol_IFNL1.IL29.	-0.0830868489701657	0.668597920994019	0.554197492470855	0.997416171187662
ASV60	Prevotella_disiens	enrol_IFNL1.IL29.	0.148930511994726	0.373674650076397	0.287180920888684	0.997416171187662
ASV61	Corynebacterium_aurimucosum	enrol_IFNL1.IL29.	-0.0836647586554078	0.570410457521737	0.551435438480073	0.997416171187662
ASV63	Anaerococcus_prevotii	enrol_IFNL1.IL29.	-0.0840864560276629	0.913032734083075	0.5494241356261	0.997416171187662
ASV65	Peptoniphilus_A_lacrimalis	enrol_IFNL1.IL29.	-0.0354283230898588	0.649510436214333	0.801156315432089	0.997416171187662
ASV67	Staphylococcus_epidermidis_318824	enrol_IFNL1.IL29.	0.135997558246892	0.357376475263564	0.331553500719806	0.997416171187662
ASV68	Corynebacterium_striatum	enrol_IFNL1.IL29.	-0.186584251071882	0.487247741189236	0.180979400975137	0.997416171187662
ASV76	Arcanobacterium_A_386370_sp000758825	enrol_IFNL1.IL29.	0.0219782898428875	0.615926852680931	0.875869213543353	0.997416171187662
ASV77	Dialister_propionicifaciens	enrol_IFNL1.IL29.	0.110984916584214	0.482394717015799	0.428847999097975	0.997416171187662
ASV80	Corynebacterium_sundsvallense	enrol_IFNL1.IL29.	0.0591749098263336	0.387044472257457	0.673830665676	0.997416171187662
ASV82	Pseudomonas_E_647464_paracarnis	enrol_IFNL1.IL29.	-0.0238250776488586	0.399462718821161	0.865531408946175	0.997416171187662
ASV83	Mageeibacillus_indolicus	enrol_IFNL1.IL29.	-0.0741641835337618	0.727261788377342	0.597654425246506	0.997416171187662
ASV85	Corynebacterium_pyruviciproducens	enrol_IFNL1.IL29.	-0.121758282205847	0.663770766542419	0.385112640777398	0.997416171187662
ASV86	Howardella_ureilytica	enrol_IFNL1.IL29.	0.125294577948916	0.447456889457427	0.371355322162844	0.997416171187662
ASV5	Lactobacillus_crispatus	enrol_CCL4.MIP1B.	-0.0734198947025401	0.375454870197456	0.601346244376749	0.997416171187662
ASV2	Bifidobacterium_388775_Bifidobacterium leopoldii	enrol_sTNFRSF1A.sTNFRI.	-0.122794387268206	0.443910818352523	0.381050907216645	0.997416171187662
ASV4	Bifidobacterium_388775_Bifidobacterium vaginale	enrol_sTNFRSF1A.sTNFRI.	-0.169807313579398	0.453005216503116	0.224141370592453	0.997416171187662
ASV1	Lactobacillus_iners	enrol_NGAL.LCN2..ngml.	-0.0731628679334308	0.606304453756853	0.602623463415123	0.997416171187662
ASV7	Fannyhessea_vaginae	enrol_sTNFRSF1A.sTNFRI.	-0.0596330141156095	0.810230208433231	0.671448638721688	0.997416171187662
ASV8	UBA629_sp005465875	enrol_sTNFRSF1A.sTNFRI.	0.134546161460675	0.187732928901363	0.33678804899287	0.997416171187662
ASV9	Lactobacillus_gasseri_329736	enrol_CCL3.MIP1A.	0.0726588212157559	0.954750549001483	0.605131609592047	0.997416171187662
ASV11	Megasphaera_A_38692_lornae	enrol_sTNFRSF1A.sTNFRI.	-0.0388107551487499	0.939025600885573	0.782614803888673	0.997416171187662
ASV13	Sneathia_vaginalis	enrol_sTNFRSF1A.sTNFRI.	0.140733652728992	0.59867952548586	0.314829796309349	0.997416171187662
ASV14	Prevotella_amnii	enrol_sTNFRSF1A.sTNFRI.	-0.0716299158585895	0.244801176080365	0.610265495213936	0.997416171187662
ASV15	Nanoperiomorbus_sp004136275	enrol_sTNFRSF1A.sTNFRI.	-0.181903883024307	0.298359923552287	0.192367	0.997416171187662
ASV17	Aerococcus_christensenii	enrol_sTNFRSF1A.sTNFRI.	0.107432043030795	0.226842215640143	0.443862399525344	0.997416171187662
ASV18	Prevotella_bivia	enrol_sTNFRSF1A.sTNFRI.	-0.125988136704671	0.249908603181959	0.368692	0.997416171187662
ASV19	Metamycoplasma_hominis	enrol_sTNFRSF1A.sTNFRI.	-0.00310512386904024	0.886385451926231	0.982394793435415	0.997416171187662
ASV21	Sneathia_sanguinegens	enrol_sTNFRSF1A.sTNFRI.	0.035443027716477	0.138319115521026	0.801075465210112	0.997416171187662
ASV24	Peptostreptococcus_anaerobius	enrol_sTNFRSF1A.sTNFRI.	0.123305616170317	0.195855665841663	0.379056228870887	0.997416171187662
ASV28	KA00274_sp001552885	enrol_sTNFRSF1A.sTNFRI.	-0.342483414850672	0.0504428983368471	0.0120633	0.924363795435198
ASV29	Prevotella_buccalis	enrol_sTNFRSF1A.sTNFRI.	-0.0724468186473912	0.32535136615941	0.606187892858123	0.997416171187662
ASV30	Prevotella_melaninogenica	enrol_sTNFRSF1A.sTNFRI.	0.189830751422764	0.228383153811345	0.173371176620295	0.997416171187662
ASV31	Ureaplasma_urealyticum	enrol_sTNFRSF1A.sTNFRI.	-0.143536082457762	0.405175253388344	0.305192108308438	0.997416171187662
ASV33	Dialister_micraerophilus	enrol_sTNFRSF1A.sTNFRI.	0.210984605394406	0.100718481941811	0.129394687300152	0.997416171187662
ASV35	Gemella_asaccharolytica	enrol_sTNFRSF1A.sTNFRI.	0.0488193706742144	0.99475779736934	0.728484163128733	0.998325174997568
ASV39	Prevotella_sp000758925	enrol_sTNFRSF1A.sTNFRI.	-0.0160752505153298	0.425712542981461	0.909043	0.997416171187662
ASV40	Ureaplasma_parvum	enrol_sTNFRSF1A.sTNFRI.	-0.0600599481206475	0.490087818500305	0.669231567790462	0.997416171187662
ASV41	Dialister_sp001553355	enrol_sTNFRSF1A.sTNFRI.	0.123275592186412	0.125824021886586	0.379173201835249	0.997416171187662
ASV43	Megasphaera_A_38692_hutchinsoni	enrol_sTNFRSF1A.sTNFRI.	0.120971270973375	0.664092561037131	0.388214966497695	0.997416171187662
ASV44	Corynebacterium_tuberculostearicum	enrol_sTNFRSF1A.sTNFRI.	0.00202239294711893	0.423061126920177	0.988533062981606	0.997416171187662
ASV45	Finegoldia_magna_H	enrol_sTNFRSF1A.sTNFRI.	-0.186617861367713	0.141140990370215	0.180899	0.997416171187662
ASV47	Fannyhessea_massiliense	enrol_sTNFRSF1A.sTNFRI.	-0.105228011774715	0.130536055241594	0.453321020806598	0.997416171187662
ASV49	Veillonella_A_montpellierensis	enrol_sTNFRSF1A.sTNFRI.	-0.00264219699884518	0.806455774736495	0.985019137210735	0.997416171187662
ASV50	Peptoniphilus_A_gorbachii	enrol_sTNFRSF1A.sTNFRI.	0.0165526029607401	0.859337189571478	0.906353464955299	0.997416171187662
ASV51	Prevotella_timonensis	enrol_sTNFRSF1A.sTNFRI.	-0.0481488699382854	0.431681661372168	0.732073000611879	0.997416171187662
ASV53	Limosilactobacillus_reuteri	enrol_IFNL1.IL29.	-0.0692746536267319	0.940585131890932	0.622087398562751	0.997416171187662
ASV54	Streptococcus_anginosus	enrol_sTNFRSF1A.sTNFRI.	-0.00168068562390584	0.986290219838706	0.990470439793305	0.997500970208064
ASV56	Berryella_sp001552935	enrol_sTNFRSF1A.sTNFRI.	-0.0931420718187096	0.678605291693417	0.507100162988988	0.997416171187662
ASV59	Corynebacterium_amycolatum_A	enrol_sTNFRSF1A.sTNFRI.	0.0913143437708842	0.126654010417508	0.515506619030655	0.997416171187662
ASV60	Prevotella_disiens	enrol_sTNFRSF1A.sTNFRI.	-0.103700002257434	0.847047948400422	0.459942720158766	0.997416171187662
ASV61	Corynebacterium_aurimucosum	enrol_sTNFRSF1A.sTNFRI.	0.0267460858497642	0.556027714228815	0.849226562438549	0.997416171187662
ASV63	Anaerococcus_prevotii	enrol_sTNFRSF1A.sTNFRI.	0.0849610794000873	0.803061866298544	0.54526380699429	0.997416171187662
ASV65	Peptoniphilus_A_lacrimalis	enrol_sTNFRSF1A.sTNFRI.	0.0233076679403981	0.962368520513512	0.868425550667723	0.997416171187662
ASV67	Staphylococcus_epidermidis_318824	enrol_sTNFRSF1A.sTNFRI.	-0.0743914925181989	0.51780501861327	0.596528923285442	0.997416171187662
ASV68	Corynebacterium_striatum	enrol_sTNFRSF1A.sTNFRI.	0.096431129720686	0.257289575021293	0.492150434208435	0.997416171187662
ASV76	Arcanobacterium_A_386370_sp000758825	enrol_sTNFRSF1A.sTNFRI.	-0.0926970356745005	0.710590539338999	0.509140606611029	0.997416171187662
ASV77	Dialister_propionicifaciens	enrol_sTNFRSF1A.sTNFRI.	0.0805848345478502	0.762550257516709	0.566230773599098	0.997416171187662
ASV80	Corynebacterium_sundsvallense	enrol_sTNFRSF1A.sTNFRI.	-0.00222248442378022	0.483855335896101	0.987398634782166	0.997416171187662
ASV82	Pseudomonas_E_647464_paracarnis	enrol_sTNFRSF1A.sTNFRI.	0.0858573978042744	0.399607561916469	0.541016084155519	0.997416171187662
ASV83	Mageeibacillus_indolicus	enrol_sTNFRSF1A.sTNFRI.	0.0987900763091358	0.381368632208195	0.481571362349972	0.997416171187662
ASV85	Corynebacterium_pyruviciproducens	enrol_sTNFRSF1A.sTNFRI.	0.237354619467423	0.209168556064648	0.0870231109389005	0.997416171187662
ASV86	Howardella_ureilytica	enrol_sTNFRSF1A.sTNFRI.	0.042640756655949	0.363622304499573	0.761764088991624	0.997416171187662
ASV53	Limosilactobacillus_reuteri	enrol_IL4	0.069180297103339	0.613538802390653	0.622563010895971	0.997416171187662
ASV2	Bifidobacterium_388775_Bifidobacterium leopoldii	enrol_sCD163.ngml.	0.0550940510966739	0.941348612925738	0.695187910703533	0.997416171187662
ASV4	Bifidobacterium_388775_Bifidobacterium vaginale	enrol_sCD163.ngml.	-0.158168705682363	0.356524961461127	0.257985169031512	0.997416171187662
ASV5	Lactobacillus_crispatus	enrol_sCD163.ngml.	0.0687353019862977	0.35537020281412	0.624808105799037	0.997416171187662
ASV7	Fannyhessea_vaginae	enrol_sCD163.ngml.	-0.129386891406124	0.324070432251239	0.355809649149012	0.997416171187662
ASV8	UBA629_sp005465875	enrol_sCD163.ngml.	-0.199644515811623	0.196172744303121	0.151786210603631	0.997416171187662
ASV1	Lactobacillus_iners	enrol_VEGFA	0.0673014848289219	0.646710671802024	0.63206494554931	0.997416171187662
ASV11	Megasphaera_A_38692_lornae	enrol_sCD163.ngml.	-0.0764389289733846	0.168703062793585	0.586433707371411	0.997416171187662
ASV13	Sneathia_vaginalis	enrol_sCD163.ngml.	-0.187146571075114	0.461406013487195	0.179644663386322	0.997416171187662
ASV14	Prevotella_amnii	enrol_sCD163.ngml.	-0.0541520860076897	0.964271937916541	0.700151959851082	0.997416171187662
ASV15	Nanoperiomorbus_sp004136275	enrol_sCD163.ngml.	0.0784256806608776	0.338095198942313	0.576712	0.997416171187662
ASV17	Aerococcus_christensenii	enrol_sCD163.ngml.	0.0670233909603323	0.976753834320652	0.633476453625704	0.997416171187662
ASV18	Prevotella_bivia	enrol_sCD163.ngml.	-0.00433557574803461	0.263905668061149	0.97542	0.997416171187662
ASV19	Metamycoplasma_hominis	enrol_sCD163.ngml.	-0.0476330842866926	0.335290286739966	0.734837608798385	0.997416171187662
ASV21	Sneathia_sanguinegens	enrol_sCD163.ngml.	-0.165691424680183	0.416255604400488	0.23573870242432	0.997416171187662
ASV24	Peptostreptococcus_anaerobius	enrol_sCD163.ngml.	-0.00775269995783229	0.805287182866781	0.9560624100621	0.997416171187662
ASV28	KA00274_sp001552885	enrol_sCD163.ngml.	0.321315787386925	0.142882711468508	0.018975	0.997416171187662
ASV29	Prevotella_buccalis	enrol_sCD163.ngml.	-0.054605114097743	0.865401616981499	0.697762986543785	0.997416171187662
ASV30	Prevotella_melaninogenica	enrol_sCD163.ngml.	0.0161812021845485	0.494192699874707	0.908445593875535	0.997416171187662
ASV31	Ureaplasma_urealyticum	enrol_sCD163.ngml.	0.108609689720988	0.331600030512437	0.438853695287323	0.997416171187662
ASV33	Dialister_micraerophilus	enrol_sCD163.ngml.	-0.0426963992502582	0.543618653554758	0.76146236180137	0.997416171187662
ASV35	Gemella_asaccharolytica	enrol_sCD163.ngml.	0.0275037448843152	0.856005305342378	0.845007284167811	0.997416171187662
ASV39	Prevotella_sp000758925	enrol_sCD163.ngml.	0.273329079327175	0.22877630926429	0.0476694	0.997416171187662
ASV40	Ureaplasma_parvum	enrol_sCD163.ngml.	-0.0330044938611783	0.694804819369061	0.81451085804164	0.997416171187662
ASV41	Dialister_sp001553355	enrol_sCD163.ngml.	-0.00105103527338404	0.909151955537509	0.994040500813243	0.997416171187662
ASV43	Megasphaera_A_38692_hutchinsoni	enrol_sCD163.ngml.	0.169030052109829	0.267434312091823	0.226300567752059	0.997416171187662
ASV44	Corynebacterium_tuberculostearicum	enrol_sCD163.ngml.	-0.137581557732962	0.263211268418496	0.325899292002352	0.997416171187662
ASV45	Finegoldia_magna_H	enrol_sCD163.ngml.	0.0110450531919649	0.95561178724617	0.937435	0.997416171187662
ASV47	Fannyhessea_massiliense	enrol_sCD163.ngml.	0.0713223062074276	0.805524774408851	0.61180399648042	0.997416171187662
ASV49	Veillonella_A_montpellierensis	enrol_sCD163.ngml.	0.112908085812476	0.37672889975036	0.420841796064185	0.997416171187662
ASV50	Peptoniphilus_A_gorbachii	enrol_sCD163.ngml.	0.0642266391324626	0.260107504381514	0.64774311039428	0.997416171187662
ASV51	Prevotella_timonensis	enrol_sCD163.ngml.	-0.0272518148984223	0.63008556522744	0.846409768157658	0.997416171187662
ASV5	Lactobacillus_crispatus	enrol_CCL17.TARC.	0.0659507161915436	0.667985960004634	0.638933077354047	0.997416171187662
ASV54	Streptococcus_anginosus	enrol_sCD163.ngml.	0.180239544155772	0.0293075246468297	0.196536780224146	0.883422885877757
ASV56	Berryella_sp001552935	enrol_sCD163.ngml.	0.0811818451773399	0.650781593060786	0.563348467934201	0.997416171187662
ASV59	Corynebacterium_amycolatum_A	enrol_sCD163.ngml.	-0.102765994023182	0.709963908343743	0.464016005574357	0.997416171187662
ASV60	Prevotella_disiens	enrol_sCD163.ngml.	0.298230186248066	0.15171140907424	0.0300826973162438	0.997416171187662
ASV61	Corynebacterium_aurimucosum	enrol_sCD163.ngml.	-0.0569748536826512	0.0860794557745848	0.685314309519629	0.971072840977364
ASV63	Anaerococcus_prevotii	enrol_sCD163.ngml.	0.0887378383140944	0.5745612186814	0.52747503646264	0.997416171187662
ASV65	Peptoniphilus_A_lacrimalis	enrol_sCD163.ngml.	0.0113315428923379	0.977525921887484	0.935815494890427	0.997416171187662
ASV67	Staphylococcus_epidermidis_318824	enrol_sCD163.ngml.	0.0767922936408439	0.0363660417651559	0.584699193199488	0.883422885877757
ASV68	Corynebacterium_striatum	enrol_sCD163.ngml.	-0.252995477845638	0.0448254374490494	0.0675830535395974	0.924363795435198
ASV76	Arcanobacterium_A_386370_sp000758825	enrol_sCD163.ngml.	0.134882721859521	0.54646324444486	0.335569656224019	0.997416171187662
ASV77	Dialister_propionicifaciens	enrol_sCD163.ngml.	0.0593239952222615	0.582049461060528	0.673055109407536	0.997416171187662
ASV80	Corynebacterium_sundsvallense	enrol_sCD163.ngml.	-0.0460383975519345	0.723338152635047	0.743406090563549	0.997416171187662
ASV82	Pseudomonas_E_647464_paracarnis	enrol_sCD163.ngml.	-0.0608571512296232	0.423805485505824	0.665099179197439	0.997416171187662
ASV83	Mageeibacillus_indolicus	enrol_sCD163.ngml.	0.026102523232009	0.937020855290941	0.852813755787801	0.997416171187662
ASV85	Corynebacterium_pyruviciproducens	enrol_sCD163.ngml.	-0.0431057852206986	0.607171971157109	0.759243512473893	0.997416171187662
ASV86	Howardella_ureilytica	enrol_sCD163.ngml.	-0.115026347717608	0.405070409415321	0.412122760730602	0.997416171187662
ASV1	Lactobacillus_iners	enrol_IL2	0.0656181406194117	0.849832167354193	0.640628743065308	0.997416171187662
ASV2	Bifidobacterium_388775_Bifidobacterium leopoldii	enrol_sCD14.ngml.	-0.173467211609907	0.941318830548216	0.214166506566714	0.997416171187662
ASV4	Bifidobacterium_388775_Bifidobacterium vaginale	enrol_sCD14.ngml.	0.136716335560466	0.922353316237708	0.328980188061932	0.997416171187662
ASV53	Limosilactobacillus_reuteri	enrol_IGFBP4.ngml.	-0.0632495006618925	0.49035368372606	0.652757723815287	0.997416171187662
ASV7	Fannyhessea_vaginae	enrol_sCD14.ngml.	-0.117016971010026	0.0438608016138321	0.404024658506881	0.924363795435198
ASV8	UBA629_sp005465875	enrol_sCD14.ngml.	0.100652520318683	0.590726693946564	0.473304542515654	0.997416171187662
ASV9	Lactobacillus_gasseri_329736	enrol_IL1Œ≤	-0.0627877612049992	0.396296141620117	0.655132666326258	0.997416171187662
ASV11	Megasphaera_A_38692_lornae	enrol_sCD14.ngml.	0.0945052464123678	0.768480080528556	0.500876190154736	0.997416171187662
ASV13	Sneathia_vaginalis	enrol_sCD14.ngml.	0.314640753194942	0.408101571974267	0.0217550521549871	0.997416171187662
ASV14	Prevotella_amnii	enrol_sCD14.ngml.	0.0825770188347121	0.841950771351146	0.556639608261927	0.997416171187662
ASV15	Nanoperiomorbus_sp004136275	enrol_sCD14.ngml.	0.00673286790403565	0.666034380826233	0.961838	0.997416171187662
ASV17	Aerococcus_christensenii	enrol_sCD14.ngml.	-0.0752295723761097	0.830171712392925	0.592387354501572	0.997416171187662
ASV18	Prevotella_bivia	enrol_sCD14.ngml.	-0.229331815492043	0.207475371123938	0.0985658	0.997416171187662
ASV19	Metamycoplasma_hominis	enrol_sCD14.ngml.	-0.0323110218855052	0.863769853384648	0.818341492808894	0.997416171187662
ASV21	Sneathia_sanguinegens	enrol_sCD14.ngml.	-0.00234402853383051	0.785667356540962	0.986709546561712	0.997416171187662
ASV24	Peptostreptococcus_anaerobius	enrol_sCD14.ngml.	0.0294806665600991	0.91816174890303	0.834018713059323	0.997416171187662
ASV28	KA00274_sp001552885	enrol_sCD14.ngml.	-0.201369261808895	0.90888123421927	0.148208	0.997416171187662
ASV29	Prevotella_buccalis	enrol_sCD14.ngml.	0.0223122408082955	0.967605319260803	0.873998274574477	0.997416171187662
ASV30	Prevotella_melaninogenica	enrol_sCD14.ngml.	0.128160731155766	0.866188835833548	0.360425168553771	0.997416171187662
ASV31	Ureaplasma_urealyticum	enrol_sCD14.ngml.	-0.191002779697965	0.728941359920412	0.170682313491614	0.997416171187662
ASV33	Dialister_micraerophilus	enrol_sCD14.ngml.	0.114377621676204	0.431364698634107	0.414781893818809	0.997416171187662
ASV35	Gemella_asaccharolytica	enrol_sCD14.ngml.	-0.0116625282436628	0.938967844448319	0.933944819072797	0.997416171187662
ASV39	Prevotella_sp000758925	enrol_sCD14.ngml.	0.0630246552684346	0.701452762896392	0.653914	0.997416171187662
ASV40	Ureaplasma_parvum	enrol_sCD14.ngml.	-0.0375181333121607	0.287725001268285	0.789687051595439	0.997416171187662
ASV41	Dialister_sp001553355	enrol_sCD14.ngml.	0.146487909757492	0.767407070630445	0.295248275042606	0.997416171187662
ASV43	Megasphaera_A_38692_hutchinsoni	enrol_sCD14.ngml.	0.0120669211502285	0.984402023938102	0.931659736859375	0.997500970208064
ASV44	Corynebacterium_tuberculostearicum	enrol_sCD14.ngml.	-0.0252026145801154	0.605413295741414	0.857834752979493	0.997416171187662
ASV45	Finegoldia_magna_H	enrol_sCD14.ngml.	-0.344976542959413	0.0530819654458736	0.0114138	0.924363795435198
ASV47	Fannyhessea_massiliense	enrol_sCD14.ngml.	-0.131678192781301	0.579500585053467	0.347282192339305	0.997416171187662
ASV49	Veillonella_A_montpellierensis	enrol_sCD14.ngml.	-0.162729568248381	0.363412197800913	0.244334955266697	0.997416171187662
ASV50	Peptoniphilus_A_gorbachii	enrol_sCD14.ngml.	0.133759224008175	0.856253112487656	0.33964762129393	0.997416171187662
ASV51	Prevotella_timonensis	enrol_sCD14.ngml.	0.0926271213353542	0.850114707485431	0.509461535274778	0.997416171187662
ASV1	Lactobacillus_iners	enrol_IL15	0.0612268179441663	0.982508682030479	0.663186307541943	0.997500970208064
ASV54	Streptococcus_anginosus	enrol_sCD14.ngml.	-0.0697922861955318	0.620966408849844	0.619480953214595	0.997416171187662
ASV56	Berryella_sp001552935	enrol_sCD14.ngml.	0.0236066589718067	0.904506910688561	0.866752927114286	0.997416171187662
ASV59	Corynebacterium_amycolatum_A	enrol_sCD14.ngml.	0.0871725156627146	0.739499212790388	0.534812820433609	0.997416171187662
ASV60	Prevotella_disiens	enrol_sCD14.ngml.	0.12379027304262	0.000104769315970499	0.377170995328298	0.0571192064501042
ASV61	Corynebacterium_aurimucosum	enrol_sCD14.ngml.	0.368083264960779	0.000331717942581994	0.00669366328785522	0.0970845213290038
ASV63	Anaerococcus_prevotii	enrol_sCD14.ngml.	0.170640542736672	0.788964524988751	0.221842612919962	0.997416171187662
ASV65	Peptoniphilus_A_lacrimalis	enrol_sCD14.ngml.	-0.0970410368953833	0.959532763442387	0.489403669895713	0.997416171187662
ASV67	Staphylococcus_epidermidis_318824	enrol_sCD14.ngml.	-0.0766135782450589	0.561279926936344	0.585576140425329	0.997416171187662
ASV68	Corynebacterium_striatum	enrol_sCD14.ngml.	0.118217894669367	0.637094130450977	0.399184178000561	0.997416171187662
ASV76	Arcanobacterium_A_386370_sp000758825	enrol_sCD14.ngml.	-0.0986306087696451	0.584280555243637	0.482282714872809	0.997416171187662
ASV77	Dialister_propionicifaciens	enrol_sCD14.ngml.	0.185204379056678	0.000360239411239346	0.184284940611575	0.0970845213290038
ASV80	Corynebacterium_sundsvallense	enrol_sCD14.ngml.	-0.0301400158984986	0.655566549889988	0.830360644025014	0.997416171187662
ASV82	Pseudomonas_E_647464_paracarnis	enrol_sCD14.ngml.	0.0625684717319356	0.972650305699185	0.656261763293029	0.997416171187662
ASV83	Mageeibacillus_indolicus	enrol_sCD14.ngml.	-0.174818324525838	0.308270973595913	0.210563849104395	0.997416171187662
ASV85	Corynebacterium_pyruviciproducens	enrol_sCD14.ngml.	0.00802634896071902	0.783090104113	0.954513137324579	0.997416171187662
ASV86	Howardella_ureilytica	enrol_sCD14.ngml.	0.00651895033882548	0.776096623222427	0.963049241454479	0.997416171187662
ASV9	Lactobacillus_gasseri_329736	enrol_sCD163.ngml.	0.0574132135381399	0.0906640904714827	0.683020464080401	0.972320109421488
ASV2	Bifidobacterium_388775_Bifidobacterium leopoldii	enrol_IL4	-0.181942415556403	0.261025173301811	0.192271029171275	0.997416171187662
ASV4	Bifidobacterium_388775_Bifidobacterium vaginale	enrol_IL4	-0.0569557423579922	0.848487227370184	0.685414379326051	0.997416171187662
ASV1	Lactobacillus_iners	enrol_CCL11.Eotaxin1.	-0.0568874897004654	0.862546668946966	0.685771804335552	0.997416171187662
ASV7	Fannyhessea_vaginae	enrol_IL4	-0.217663754128039	0.515050757160729	0.117426411135377	0.997416171187662
ASV8	UBA629_sp005465875	enrol_IL4	-0.0821090739390449	0.493361045220811	0.558885560967812	0.997416171187662
ASV9	Lactobacillus_gasseri_329736	enrol_CCL11.Eotaxin1.	-0.0562021021987668	0.642283768599456	0.689364807562331	0.997416171187662
ASV11	Megasphaera_A_38692_lornae	enrol_IL4	-0.171703517224056	0.50294793645557	0.218933876405871	0.997416171187662
ASV13	Sneathia_vaginalis	enrol_IL4	0.0549741973514773	0.873386530870762	0.695818828075847	0.997416171187662
ASV14	Prevotella_amnii	enrol_IL4	-0.287030616898104	0.0534047699742461	0.0371730812910081	0.924363795435198
ASV15	Nanoperiomorbus_sp004136275	enrol_IL4	-0.267774190528425	0.0428217606538208	0.0525618	0.924363795435198
ASV17	Aerococcus_christensenii	enrol_IL4	0.152138508837637	0.350484883913162	0.276806993310799	0.997416171187662
ASV18	Prevotella_bivia	enrol_IL4	0.0686415815568721	0.828339988072669	0.625281	0.997416171187662
ASV19	Metamycoplasma_hominis	enrol_IL4	-0.0748735558252449	0.934286190016691	0.594145130502821	0.997416171187662
ASV21	Sneathia_sanguinegens	enrol_IL4	0.0388579831442038	0.271971367203317	0.782356734083102	0.997416171187662
ASV24	Peptostreptococcus_anaerobius	enrol_IL4	0.131257611265905	0.547407607876995	0.34883792608696	0.997416171187662
ASV28	KA00274_sp001552885	enrol_IL4	-0.184372301153135	0.142176573965475	0.186299	0.997416171187662
ASV29	Prevotella_buccalis	enrol_IL4	-0.253743576286446	0.0794811666805177	0.0667482486793131	0.966957251782989
ASV30	Prevotella_melaninogenica	enrol_IL4	0.317043390304392	0.0219483631558542	0.0207172089762685	0.867730924936053
ASV31	Ureaplasma_urealyticum	enrol_IL4	-0.00986185527061159	0.423778584039244	0.944125947270857	0.997416171187662
ASV33	Dialister_micraerophilus	enrol_IL4	0.282424487053043	0.0613305492129124	0.0404647723750043	0.95572068735991
ASV35	Gemella_asaccharolytica	enrol_IL4	0.24941945168956	0.0694049248009936	0.071689334823764	0.966957251782989
ASV39	Prevotella_sp000758925	enrol_IL4	-0.0668607072295601	0.822222987210902	0.634303	0.997416171187662
ASV40	Ureaplasma_parvum	enrol_IL4	0.00225817844695571	0.905417537139627	0.987196268344241	0.997416171187662
ASV41	Dialister_sp001553355	enrol_IL4	0.0335309005632828	0.606669301573723	0.81160593187204	0.997416171187662
ASV43	Megasphaera_A_38692_hutchinsoni	enrol_IL4	-0.0112415158371041	0.789007659856504	0.93632437318944	0.997416171187662
ASV44	Corynebacterium_tuberculostearicum	enrol_IL4	0.0723816754124742	0.430910159216917	0.606512623671759	0.997416171187662
ASV45	Finegoldia_magna_H	enrol_IL4	-0.0581738653603493	0.644561256025992	0.679047	0.997416171187662
ASV47	Fannyhessea_massiliense	enrol_IL4	-0.0638702227692812	0.914421601815653	0.649570435649923	0.997416171187662
ASV49	Veillonella_A_montpellierensis	enrol_IL4	-0.0355201132012554	0.79372019806243	0.80065166112012	0.997416171187662
ASV50	Peptoniphilus_A_gorbachii	enrol_IL4	0.1024626394933	0.96564854712526	0.465343138878548	0.997416171187662
ASV51	Prevotella_timonensis	enrol_IL4	0.060933534282741	0.747640999713746	0.66470375470796	0.997416171187662
ASV9	Lactobacillus_gasseri_329736	enrol_IL4	0.0545276833562055	0.214425395133481	0.698171100449796	0.997416171187662
ASV54	Streptococcus_anginosus	enrol_IL4	0.184982626322352	0.963562220343691	0.184820176401258	0.997416171187662
ASV56	Berryella_sp001552935	enrol_IL4	-0.0831732964191174	0.954163861503765	0.553783909205038	0.997416171187662
ASV59	Corynebacterium_amycolatum_A	enrol_IL4	0.0249839401854049	0.470744622045735	0.859055687355351	0.997416171187662
ASV60	Prevotella_disiens	enrol_IL4	0.0864948173844739	0.990731237413884	0.538005096092316	0.997500970208064
ASV61	Corynebacterium_aurimucosum	enrol_IL4	-0.256187480593969	0.0262300375780504	0.0640783581672534	0.883422885877757
ASV63	Anaerococcus_prevotii	enrol_IL4	0.0337157972151632	0.988557760007033	0.810586191702823	0.997500970208064
ASV65	Peptoniphilus_A_lacrimalis	enrol_IL4	0.18968698954428	0.546913788808324	0.173703097398465	0.997416171187662
ASV67	Staphylococcus_epidermidis_318824	enrol_IL4	0.0675778968044958	0.869517367854667	0.630663262174112	0.997416171187662
ASV68	Corynebacterium_striatum	enrol_IL4	0.113160330820572	0.830224275832769	0.419798047660803	0.997416171187662
ASV76	Arcanobacterium_A_386370_sp000758825	enrol_IL4	0.215533197750099	0.170544611137514	0.121148794800153	0.997416171187662
ASV77	Dialister_propionicifaciens	enrol_IL4	-0.135091700400067	0.833265021922449	0.334814514026665	0.997416171187662
ASV80	Corynebacterium_sundsvallense	enrol_IL4	0.155070053053795	0.323294486227043	0.267546445702126	0.997416171187662
ASV82	Pseudomonas_E_647464_paracarnis	enrol_IL4	0.167659334769363	0.389433779861725	0.230143357211272	0.997416171187662
ASV83	Mageeibacillus_indolicus	enrol_IL4	0.269416497187624	0.134904484074958	0.0510747532637759	0.997416171187662
ASV85	Corynebacterium_pyruviciproducens	enrol_IL4	-0.21282017136502	0.560179299737835	0.126017635949905	0.997416171187662
ASV86	Howardella_ureilytica	enrol_IL4	-0.0938479702946523	0.456128583344098	0.503872263778394	0.997416171187662
ASV1	Lactobacillus_iners	enrol_sTNFRSF1A.sTNFRI.	0.0507838174884339	0.940646644684549	0.718002963105218	0.997416171187662
ASV2	Bifidobacterium_388775_Bifidobacterium leopoldii	enrol_sTNFRSF1B.sTNFRII.	-0.028801001748041	0.722015601142554	0.837793143274296	0.997416171187662
ASV4	Bifidobacterium_388775_Bifidobacterium vaginale	enrol_sTNFRSF1B.sTNFRII.	-0.207534512570699	0.303007690917997	0.135925994963817	0.997416171187662
ASV5	Lactobacillus_crispatus	enrol_CCL20.MIP3A.	-0.0504258244818606	0.350467282446849	0.71990924846923	0.997416171187662
ASV7	Fannyhessea_vaginae	enrol_sTNFRSF1B.sTNFRII.	-0.0904392162117187	0.887662075632907	0.519556379235494	0.997416171187662
ASV8	UBA629_sp005465875	enrol_sTNFRSF1B.sTNFRII.	0.097835404454014	0.970711150181246	0.485838218102899	0.997416171187662
ASV5	Lactobacillus_crispatus	enrol_CST3.CystatinC..ngml.	0.0504156585997578	0.874063418565124	0.719963405758552	0.997416171187662
ASV11	Megasphaera_A_38692_lornae	enrol_sTNFRSF1B.sTNFRII.	0.206098462244488	0.166803909451542	0.138716183324421	0.997416171187662
ASV13	Sneathia_vaginalis	enrol_sTNFRSF1B.sTNFRII.	0.139368303893125	0.336631637828556	0.319594829005974	0.997416171187662
ASV14	Prevotella_amnii	enrol_sTNFRSF1B.sTNFRII.	0.0970109164718953	0.722173892123649	0.489539131303604	0.997416171187662
ASV15	Nanoperiomorbus_sp004136275	enrol_sTNFRSF1B.sTNFRII.	0.330946923511716	0.0052093859330959	0.0154984	0.579163330912734
ASV17	Aerococcus_christensenii	enrol_sTNFRSF1B.sTNFRII.	0.0743449224322787	0.783655270475178	0.596759435000317	0.997416171187662
ASV18	Prevotella_bivia	enrol_sTNFRSF1B.sTNFRII.	-0.363201053506147	0.0489565388947747	0.00751649	0.924363795435198
ASV19	Metamycoplasma_hominis	enrol_sTNFRSF1B.sTNFRII.	-0.0509075859562636	0.599907895924687	0.7173443008408	0.997416171187662
ASV21	Sneathia_sanguinegens	enrol_sTNFRSF1B.sTNFRII.	-0.123141722586034	0.764562452274112	0.379695017828693	0.997416171187662
ASV24	Peptostreptococcus_anaerobius	enrol_sTNFRSF1B.sTNFRII.	-0.0225369184820706	0.547886638418174	0.87273991614319	0.997416171187662
ASV28	KA00274_sp001552885	enrol_sTNFRSF1B.sTNFRII.	-0.0075775565714206	0.818903458445254	0.957054	0.997416171187662
ASV29	Prevotella_buccalis	enrol_sTNFRSF1B.sTNFRII.	0.0742654204151019	0.792132416885874	0.597153043419756	0.997416171187662
ASV30	Prevotella_melaninogenica	enrol_sTNFRSF1B.sTNFRII.	0.0459451653269298	0.264602630174029	0.743908007610331	0.997416171187662
ASV31	Ureaplasma_urealyticum	enrol_sTNFRSF1B.sTNFRII.	0.0414607867925651	0.885777151027854	0.768170794678512	0.997416171187662
ASV33	Dialister_micraerophilus	enrol_sTNFRSF1B.sTNFRII.	0.126469973028709	0.16149341910834	0.366849010544805	0.997416171187662
ASV35	Gemella_asaccharolytica	enrol_sTNFRSF1B.sTNFRII.	-0.113535458882453	0.134278025725686	0.418248562683035	0.997416171187662
ASV39	Prevotella_sp000758925	enrol_sTNFRSF1B.sTNFRII.	0.149634847181258	0.434137651539764	0.284882	0.997416171187662
ASV40	Ureaplasma_parvum	enrol_sTNFRSF1B.sTNFRII.	-0.313982751599343	0.110577771647843	0.0220468217207366	0.997416171187662
ASV41	Dialister_sp001553355	enrol_sTNFRSF1B.sTNFRII.	0.112365225590875	0.316026347659072	0.423093068684399	0.997416171187662
ASV43	Megasphaera_A_38692_hutchinsoni	enrol_sTNFRSF1B.sTNFRII.	-0.098396205318514	0.315943394960555	0.483329346605617	0.997416171187662
ASV44	Corynebacterium_tuberculostearicum	enrol_sTNFRSF1B.sTNFRII.	-0.101872624431691	0.366857060737978	0.467930223591902	0.997416171187662
ASV45	Finegoldia_magna_H	enrol_sTNFRSF1B.sTNFRII.	-0.275164071377095	0.0352818244361433	0.0461373	0.883422885877757
ASV47	Fannyhessea_massiliense	enrol_sTNFRSF1B.sTNFRII.	-0.166703093695351	0.034979049899315	0.232850678045664	0.883422885877757
ASV49	Veillonella_A_montpellierensis	enrol_sTNFRSF1B.sTNFRII.	0.226980878820832	0.361905791435225	0.102163515949704	0.997416171187662
ASV50	Peptoniphilus_A_gorbachii	enrol_sTNFRSF1B.sTNFRII.	0.00524951208261066	0.624593055323392	0.970241050239981	0.997416171187662
ASV51	Prevotella_timonensis	enrol_sTNFRSF1B.sTNFRII.	0.0679697694870197	0.884343739018716	0.628678287064605	0.997416171187662
ASV1	Lactobacillus_iners	enrol_IL1RN.IL1ra.	-0.0490441275672833	0.73407687106018	0.727282444519262	0.997416171187662
ASV54	Streptococcus_anginosus	enrol_sTNFRSF1B.sTNFRII.	-0.0449887912361046	0.91659769068293	0.749062723700091	0.997416171187662
ASV56	Berryella_sp001552935	enrol_sTNFRSF1B.sTNFRII.	-0.0103675788595919	0.604617693823888	0.941265586932336	0.997416171187662
ASV59	Corynebacterium_amycolatum_A	enrol_sTNFRSF1B.sTNFRII.	-0.142190168227777	0.384784690098145	0.309796810322259	0.997416171187662
ASV60	Prevotella_disiens	enrol_sTNFRSF1B.sTNFRII.	0.0741736859262517	0.423465107404757	0.597607356176308	0.997416171187662
ASV61	Corynebacterium_aurimucosum	enrol_sTNFRSF1B.sTNFRII.	0.227700896076658	0.260776408592078	0.101051036949883	0.997416171187662
ASV63	Anaerococcus_prevotii	enrol_sTNFRSF1B.sTNFRII.	0.131816386220489	0.151930624542222	0.346771950252204	0.997416171187662
ASV65	Peptoniphilus_A_lacrimalis	enrol_sTNFRSF1B.sTNFRII.	0.0366349881859079	0.697823741425217	0.794528674478401	0.997416171187662
ASV67	Staphylococcus_epidermidis_318824	enrol_sTNFRSF1B.sTNFRII.	-0.0766690315322712	0.929678509028238	0.585303970610083	0.997416171187662
ASV68	Corynebacterium_striatum	enrol_sTNFRSF1B.sTNFRII.	-0.145449288115884	0.451978180420973	0.298722791880222	0.997416171187662
ASV76	Arcanobacterium_A_386370_sp000758825	enrol_sTNFRSF1B.sTNFRII.	-0.175985337627572	0.160198067005282	0.207486501202981	0.997416171187662
ASV77	Dialister_propionicifaciens	enrol_sTNFRSF1B.sTNFRII.	0.0316864069436412	0.904540520932269	0.821795379968864	0.997416171187662
ASV80	Corynebacterium_sundsvallense	enrol_sTNFRSF1B.sTNFRII.	-0.0395671368518634	0.872104700638434	0.77848448661083	0.997416171187662
ASV82	Pseudomonas_E_647464_paracarnis	enrol_sTNFRSF1B.sTNFRII.	-0.0028437921135338	0.634788468740341	0.983876268609089	0.997416171187662
ASV83	Mageeibacillus_indolicus	enrol_sTNFRSF1B.sTNFRII.	-0.0159449802548471	0.808297604587471	0.909776571584707	0.997416171187662
ASV85	Corynebacterium_pyruviciproducens	enrol_sTNFRSF1B.sTNFRII.	-0.0242065520608728	0.839418624801386	0.863398741871482	0.997416171187662
ASV86	Howardella_ureilytica	enrol_sTNFRSF1B.sTNFRII.	0.0881577191560655	0.671380745050659	0.530188647593386	0.997416171187662
ASV5	Lactobacillus_crispatus	enrol_SPP1.OPN..ngml.	-0.0488035299817423	0.941674539295392	0.728568883798469	0.997416171187662
ASV2	Bifidobacterium_388775_Bifidobacterium leopoldii	enrol_CXCL13.BCA1.	0.0608459151004385	0.868716963286415	0.66515735471283	0.997416171187662
ASV4	Bifidobacterium_388775_Bifidobacterium vaginale	enrol_CXCL13.BCA1.	0.222175883510028	0.158488054551996	0.109831332216946	0.997416171187662
ASV1	Lactobacillus_iners	enrol_CCL4.MIP1B.	-0.0487841673714998	0.63309423827588	0.728672445086814	0.997416171187662
ASV7	Fannyhessea_vaginae	enrol_CXCL13.BCA1.	-0.0485476903687475	0.731374615503396	0.729937633999023	0.997416171187662
ASV8	UBA629_sp005465875	enrol_CXCL13.BCA1.	0.276959746814524	0.0586396589597715	0.0446771906380853	0.93855171108072
ASV1	Lactobacillus_iners	enrol_SPP1.OPN..ngml.	-0.0483988100992927	0.598870442173997	0.730734532954849	0.997416171187662
ASV11	Megasphaera_A_38692_lornae	enrol_CXCL13.BCA1.	0.19568040771267	0.0657112276359952	0.16025259625694	0.966957251782989
ASV13	Sneathia_vaginalis	enrol_CXCL13.BCA1.	0.135973779347035	0.260968116782649	0.33163884731781	0.997416171187662
ASV14	Prevotella_amnii	enrol_CXCL13.BCA1.	0.210900871206076	0.0891577680745678	0.129550350643813	0.972320109421488
ASV15	Nanoperiomorbus_sp004136275	enrol_CXCL13.BCA1.	0.101608573757683	0.793300880826468	0.469091	0.997416171187662
ASV17	Aerococcus_christensenii	enrol_CXCL13.BCA1.	0.00158468284635089	0.952781434988122	0.991014756692912	0.997416171187662
ASV18	Prevotella_bivia	enrol_CXCL13.BCA1.	-0.208899572996508	0.291400933680825	0.133313	0.997416171187662
ASV19	Metamycoplasma_hominis	enrol_CXCL13.BCA1.	0.0984983828054644	0.337054657556861	0.482872968243796	0.997416171187662
ASV21	Sneathia_sanguinegens	enrol_CXCL13.BCA1.	0.138639931883251	0.243703965535687	0.322155451957511	0.997416171187662
ASV24	Peptostreptococcus_anaerobius	enrol_CXCL13.BCA1.	-0.0807797443867662	0.249407311368337	0.565289014499716	0.997416171187662
ASV28	KA00274_sp001552885	enrol_CXCL13.BCA1.	0.134034440286595	0.144048427561708	0.338646	0.997416171187662
ASV29	Prevotella_buccalis	enrol_CXCL13.BCA1.	0.216365096303904	0.149121787368726	0.119684835928893	0.997416171187662
ASV30	Prevotella_melaninogenica	enrol_CXCL13.BCA1.	-0.0759919369478452	0.99197589416814	0.588631106918893	0.997500970208064
ASV31	Ureaplasma_urealyticum	enrol_CXCL13.BCA1.	-0.038575087917336	0.434923046623484	0.783902916091161	0.997416171187662
ASV33	Dialister_micraerophilus	enrol_CXCL13.BCA1.	0.104622206989661	0.607173182375211	0.455940037420244	0.997416171187662
ASV35	Gemella_asaccharolytica	enrol_CXCL13.BCA1.	-0.150299762144619	0.648435414586978	0.282722355038252	0.997416171187662
ASV39	Prevotella_sp000758925	enrol_CXCL13.BCA1.	0.219385758468543	0.13065431969055	0.114482	0.997416171187662
ASV40	Ureaplasma_parvum	enrol_CXCL13.BCA1.	-0.0754067549536806	0.739416088384625	0.591513406799101	0.997416171187662
ASV41	Dialister_sp001553355	enrol_CXCL13.BCA1.	-0.0260775004957853	0.672968962172656	0.852953291716863	0.997416171187662
ASV43	Megasphaera_A_38692_hutchinsoni	enrol_CXCL13.BCA1.	-0.0993665024036061	0.691884586334374	0.479004668488904	0.997416171187662
ASV44	Corynebacterium_tuberculostearicum	enrol_CXCL13.BCA1.	0.0248136097060633	0.95188100313544	0.860006927781848	0.997416171187662
ASV45	Finegoldia_magna_H	enrol_CXCL13.BCA1.	-0.0921069769461208	0.194483249189055	0.511852	0.997416171187662
ASV47	Fannyhessea_massiliense	enrol_CXCL13.BCA1.	0.0629173834634879	0.97769854281644	0.654465615193628	0.997416171187662
ASV49	Veillonella_A_montpellierensis	enrol_CXCL13.BCA1.	-0.0855656668697934	0.355763340128625	0.542396857190293	0.997416171187662
ASV50	Peptoniphilus_A_gorbachii	enrol_CXCL13.BCA1.	0.0650868778772863	0.810682652609196	0.643341209661036	0.997416171187662
ASV51	Prevotella_timonensis	enrol_CXCL13.BCA1.	0.0791795606782271	0.508404236488788	0.573042255443459	0.997416171187662
ASV5	Lactobacillus_crispatus	enrol_CXCL1.GROa.	-0.0479241870991884	0.174376669671175	0.733276886993549	0.997416171187662
ASV54	Streptococcus_anginosus	enrol_CXCL13.BCA1.	-0.10066191134801	0.0802904883912629	0.473263051467283	0.966957251782989
ASV56	Berryella_sp001552935	enrol_CXCL13.BCA1.	-0.000192121039586496	0.908121543201366	0.998910640592005	0.997416171187662
ASV59	Corynebacterium_amycolatum_A	enrol_CXCL13.BCA1.	-0.227769788844246	0.053796570153621	0.100945085350277	0.924363795435198
ASV60	Prevotella_disiens	enrol_CXCL13.BCA1.	0.166753274544425	0.479433076925681	0.232708062866657	0.997416171187662
ASV61	Corynebacterium_aurimucosum	enrol_CXCL13.BCA1.	0.0349185846251935	0.626011151228836	0.803960274417105	0.997416171187662
ASV63	Anaerococcus_prevotii	enrol_CXCL13.BCA1.	-0.150180815290655	0.320304287281326	0.283107855401209	0.997416171187662
ASV65	Peptoniphilus_A_lacrimalis	enrol_CXCL13.BCA1.	-0.0584530787831711	0.987382446384467	0.677590444849208	0.997500970208064
ASV67	Staphylococcus_epidermidis_318824	enrol_CXCL13.BCA1.	0.0496303029062459	0.706799006855796	0.724151379424076	0.997416171187662
ASV68	Corynebacterium_striatum	enrol_CXCL13.BCA1.	0.162353767947816	0.910441968124433	0.245440715771117	0.997416171187662
ASV76	Arcanobacterium_A_386370_sp000758825	enrol_CXCL13.BCA1.	-0.176436118123263	0.137051296544437	0.206306336361067	0.997416171187662
ASV77	Dialister_propionicifaciens	enrol_CXCL13.BCA1.	0.0890554941828467	0.385097497037369	0.525992062027687	0.997416171187662
ASV80	Corynebacterium_sundsvallense	enrol_CXCL13.BCA1.	-0.0724947787941105	0.812175575742029	0.605948865812652	0.997416171187662
ASV82	Pseudomonas_E_647464_paracarnis	enrol_CXCL13.BCA1.	0.015375214251631	0.866340414606202	0.912987886726671	0.997416171187662
ASV83	Mageeibacillus_indolicus	enrol_CXCL13.BCA1.	0.00625094965216146	0.693159480254852	0.964567334706615	0.997416171187662
ASV85	Corynebacterium_pyruviciproducens	enrol_CXCL13.BCA1.	-0.108741116495127	0.522871422346127	0.438296679277499	0.997416171187662
ASV86	Howardella_ureilytica	enrol_CXCL13.BCA1.	0.0183958250179645	0.696059771402974	0.89598005326831	0.997416171187662
ASV1	Lactobacillus_iners	enrol_CCL20.MIP3A.	-0.0471580145943648	0.818293777528717	0.737386933366028	0.997416171187662
ASV2	Bifidobacterium_388775_Bifidobacterium leopoldii	enrol_MB.MYOSB..ngml.	-0.188662741787729	0.502572838353899	0.176081244810306	0.997416171187662
ASV4	Bifidobacterium_388775_Bifidobacterium vaginale	enrol_MB.MYOSB..ngml.	-0.131917323424016	0.227888475900989	0.346399559554803	0.997416171187662
ASV5	Lactobacillus_crispatus	enrol_VEGFA	-0.0470638223303665	0.778700172269272	0.737892723170725	0.997416171187662
ASV7	Fannyhessea_vaginae	enrol_MB.MYOSB..ngml.	-0.186430635328659	0.340767773841905	0.181345266402718	0.997416171187662
ASV8	UBA629_sp005465875	enrol_MB.MYOSB..ngml.	-0.111126768924657	0.707767802082773	0.42825454533256	0.997416171187662
ASV1	Lactobacillus_iners	enrol_CXCL13.BCA1.	-0.046541870479663	0.75396568313747	0.740697469525085	0.997416171187662
ASV11	Megasphaera_A_38692_lornae	enrol_MB.MYOSB..ngml.	-0.133385931058556	0.589136071583269	0.341009358845216	0.997416171187662
ASV13	Sneathia_vaginalis	enrol_MB.MYOSB..ngml.	-0.0205536696556484	0.629184760934395	0.88385799763856	0.997416171187662
ASV14	Prevotella_amnii	enrol_MB.MYOSB..ngml.	-0.0884021233116985	0.512165805200066	0.529044565278605	0.997416171187662
ASV15	Nanoperiomorbus_sp004136275	enrol_MB.MYOSB..ngml.	-0.1394890494887	0.691146798963488	0.319172	0.997416171187662
ASV17	Aerococcus_christensenii	enrol_MB.MYOSB..ngml.	-0.0423393705691987	0.777263537889601	0.763398992978847	0.997416171187662
ASV18	Prevotella_bivia	enrol_MB.MYOSB..ngml.	-0.021892511202947	0.443131346605927	0.87635	0.997416171187662
ASV19	Metamycoplasma_hominis	enrol_MB.MYOSB..ngml.	-0.0683279348383812	0.522465529393897	0.626866326352026	0.997416171187662
ASV21	Sneathia_sanguinegens	enrol_MB.MYOSB..ngml.	0.0779777379479643	0.779195477278593	0.57889733912627	0.997416171187662
ASV24	Peptostreptococcus_anaerobius	enrol_MB.MYOSB..ngml.	0.00892461971889996	0.485020457967907	0.949428750489801	0.997416171187662
ASV28	KA00274_sp001552885	enrol_MB.MYOSB..ngml.	-0.263205971028983	0.125170384696005	0.0568838	0.997416171187662
ASV29	Prevotella_buccalis	enrol_MB.MYOSB..ngml.	-0.226370862393916	0.079916590148367	0.103113414804024	0.966957251782989
ASV30	Prevotella_melaninogenica	enrol_MB.MYOSB..ngml.	-0.0079134346449982	0.170755591374066	0.955152385515932	0.997416171187662
ASV31	Ureaplasma_urealyticum	enrol_MB.MYOSB..ngml.	-0.0818338031950125	0.867310255097957	0.560208744686383	0.997416171187662
ASV33	Dialister_micraerophilus	enrol_MB.MYOSB..ngml.	-0.103033825735653	0.724647546199797	0.462845981237638	0.997416171187662
ASV35	Gemella_asaccharolytica	enrol_MB.MYOSB..ngml.	0.0791007702872906	0.200492407810705	0.573425272967697	0.997416171187662
ASV39	Prevotella_sp000758925	enrol_MB.MYOSB..ngml.	-0.170299404921275	0.436236996577373	0.222782	0.997416171187662
ASV40	Ureaplasma_parvum	enrol_MB.MYOSB..ngml.	0.139278964094172	0.389772936616081	0.319908209865731	0.997416171187662
ASV41	Dialister_sp001553355	enrol_MB.MYOSB..ngml.	-0.118575888569963	0.556210948271739	0.397747815523249	0.997416171187662
ASV43	Megasphaera_A_38692_hutchinsoni	enrol_MB.MYOSB..ngml.	-0.00768803774599349	0.783766986985286	0.956428521017197	0.997416171187662
ASV44	Corynebacterium_tuberculostearicum	enrol_MB.MYOSB..ngml.	0.0980779421462702	0.645776844729924	0.484752331890448	0.997416171187662
ASV45	Finegoldia_magna_H	enrol_MB.MYOSB..ngml.	-0.0291606139196951	0.622006343262134	0.835796	0.997416171187662
ASV47	Fannyhessea_massiliense	enrol_MB.MYOSB..ngml.	-0.0883281830463597	0.685511661395839	0.529390559037667	0.997416171187662
ASV49	Veillonella_A_montpellierensis	enrol_MB.MYOSB..ngml.	-0.0631682373295525	0.671739805222557	0.653175452561133	0.997416171187662
ASV50	Peptoniphilus_A_gorbachii	enrol_MB.MYOSB..ngml.	-0.0455566352908299	0.877881013180489	0.746000799369158	0.997416171187662
ASV51	Prevotella_timonensis	enrol_MB.MYOSB..ngml.	-0.0230978531634869	0.904030366410733	0.869599643752546	0.997416171187662
ASV1	Lactobacillus_iners	enrol_S100A8S100A9.ngml.	-0.046235928517621	0.715005397547075	0.742343029422505	0.997416171187662
ASV54	Streptococcus_anginosus	enrol_MB.MYOSB..ngml.	0.046865694031037	0.341015313038973	0.738956983689999	0.997416171187662
ASV56	Berryella_sp001552935	enrol_MB.MYOSB..ngml.	-0.0476723492204447	0.111759830000922	0.734627031193012	0.997416171187662
ASV59	Corynebacterium_amycolatum_A	enrol_MB.MYOSB..ngml.	0.281185051776277	0.0118962022801553	0.0413903280791981	0.795923364679357
ASV60	Prevotella_disiens	enrol_MB.MYOSB..ngml.	-0.0882288907434873	0.642804800516506	0.529855359893313	0.997416171187662
ASV61	Corynebacterium_aurimucosum	enrol_MB.MYOSB..ngml.	0.114942300635035	0.119913983521209	0.412466716254824	0.997416171187662
ASV63	Anaerococcus_prevotii	enrol_MB.MYOSB..ngml.	0.230380897904936	0.741888100359108	0.0969923524626129	0.997416171187662
ASV65	Peptoniphilus_A_lacrimalis	enrol_MB.MYOSB..ngml.	0.121236507450062	0.248977730434794	0.387167782569866	0.997416171187662
ASV67	Staphylococcus_epidermidis_318824	enrol_MB.MYOSB..ngml.	-0.0976852210439307	0.469917285090774	0.486511256630363	0.997416171187662
ASV68	Corynebacterium_striatum	enrol_MB.MYOSB..ngml.	0.240546004879786	0.0731492363716716	0.0827373058484256	0.966957251782989
ASV76	Arcanobacterium_A_386370_sp000758825	enrol_MB.MYOSB..ngml.	0.0698035802267751	0.670605679238994	0.619424135702243	0.997416171187662
ASV77	Dialister_propionicifaciens	enrol_MB.MYOSB..ngml.	0.119176097226917	0.252311859843906	0.395346419490021	0.997416171187662
ASV80	Corynebacterium_sundsvallense	enrol_MB.MYOSB..ngml.	0.0528178135234376	0.323520897388735	0.707204703689416	0.997416171187662
ASV82	Pseudomonas_E_647464_paracarnis	enrol_MB.MYOSB..ngml.	-0.119439268768419	0.674167672228082	0.394296174156166	0.997416171187662
ASV83	Mageeibacillus_indolicus	enrol_MB.MYOSB..ngml.	-0.0731106872425953	0.690927993987527	0.602882904689009	0.997416171187662
ASV85	Corynebacterium_pyruviciproducens	enrol_MB.MYOSB..ngml.	0.0273132753200222	0.554462323612882	0.846067576777217	0.997416171187662
ASV86	Howardella_ureilytica	enrol_MB.MYOSB..ngml.	0.0569169764794796	0.475383492731495	0.685617379815429	0.997416171187662
ASV53	Limosilactobacillus_reuteri	enrol_CCL17.TARC.	0.0460401903313007	0.17472954370179	0.74339644014555	0.997416171187662
ASV2	Bifidobacterium_388775_Bifidobacterium leopoldii	enrol_S100A8S100A9.ngml.	0.0798570824045403	0.565277317397297	0.569753542999392	0.997416171187662
ASV4	Bifidobacterium_388775_Bifidobacterium vaginale	enrol_S100A8S100A9.ngml.	-0.0148925404559231	0.977326703901474	0.915709413781228	0.997416171187662
ASV9	Lactobacillus_gasseri_329736	enrol_MPO.ngml.	-0.0457661415793287	0.329686469846749	0.744872080429193	0.997416171187662
ASV7	Fannyhessea_vaginae	enrol_S100A8S100A9.ngml.	0.155884177855147	0.232111493682419	0.265011781888634	0.997416171187662
ASV8	UBA629_sp005465875	enrol_S100A8S100A9.ngml.	0.119464322438559	0.468893015104305	0.394196277303166	0.997416171187662
ASV1	Lactobacillus_iners	enrol_MPO.ngml.	-0.0448495640253446	0.777837749762871	0.749814051921987	0.997416171187662
ASV11	Megasphaera_A_38692_lornae	enrol_S100A8S100A9.ngml.	0.151445796382682	0.273813304977189	0.279025809208334	0.997416171187662
ASV13	Sneathia_vaginalis	enrol_S100A8S100A9.ngml.	0.211037092536609	0.147513279945977	0.129297184649532	0.997416171187662
ASV14	Prevotella_amnii	enrol_S100A8S100A9.ngml.	0.0406596137138805	0.578608442025644	0.772529608415945	0.997416171187662
ASV15	Nanoperiomorbus_sp004136275	enrol_S100A8S100A9.ngml.	0.240511883104973	0.212605542569891	0.0827822	0.997416171187662
ASV17	Aerococcus_christensenii	enrol_S100A8S100A9.ngml.	-0.00363495401594416	0.342847725861336	0.979391401813707	0.997416171187662
ASV18	Prevotella_bivia	enrol_S100A8S100A9.ngml.	0.0041180827864692	0.991644190257545	0.976653	0.997500970208064
ASV19	Metamycoplasma_hominis	enrol_S100A8S100A9.ngml.	0.0803972189762317	0.978223705447481	0.567137977876285	0.997416171187662
ASV21	Sneathia_sanguinegens	enrol_S100A8S100A9.ngml.	0.125044916428264	0.0418690403860995	0.372316764101533	0.924363795435198
ASV24	Peptostreptococcus_anaerobius	enrol_S100A8S100A9.ngml.	0.159637594483234	0.541062477119353	0.253534063325873	0.997416171187662
ASV28	KA00274_sp001552885	enrol_S100A8S100A9.ngml.	-0.000798714633632324	0.890124170045831	0.995471	0.997416171187662
ASV29	Prevotella_buccalis	enrol_S100A8S100A9.ngml.	0.113824426505829	0.672978916662564	0.41705719874593	0.997416171187662
ASV30	Prevotella_melaninogenica	enrol_S100A8S100A9.ngml.	0.0466058582372303	0.770283933166742	0.740353445908864	0.997416171187662
ASV31	Ureaplasma_urealyticum	enrol_S100A8S100A9.ngml.	-0.138027281660991	0.137003562019617	0.324319278357469	0.997416171187662
ASV33	Dialister_micraerophilus	enrol_S100A8S100A9.ngml.	0.185829311332618	0.0859085824672877	0.182782557927215	0.971072840977364
ASV35	Gemella_asaccharolytica	enrol_S100A8S100A9.ngml.	0.0814458442124384	0.647306747804185	0.562076100343202	0.997416171187662
ASV39	Prevotella_sp000758925	enrol_S100A8S100A9.ngml.	0.144664791655427	0.243555550451461	0.301365	0.997416171187662
ASV40	Ureaplasma_parvum	enrol_S100A8S100A9.ngml.	-0.131229367569675	0.395401438578084	0.348942553374454	0.997416171187662
ASV41	Dialister_sp001553355	enrol_S100A8S100A9.ngml.	-0.0246740772180389	0.672298070300213	0.860786318381429	0.997416171187662
ASV43	Megasphaera_A_38692_hutchinsoni	enrol_S100A8S100A9.ngml.	-0.138159771181176	0.367855517718659	0.32385056075803	0.997416171187662
ASV44	Corynebacterium_tuberculostearicum	enrol_S100A8S100A9.ngml.	0.00804273805330515	0.65382912587376	0.954420355179198	0.997416171187662
ASV45	Finegoldia_magna_H	enrol_S100A8S100A9.ngml.	-0.0850427783313603	0.434084484081873	0.544876	0.997416171187662
ASV47	Fannyhessea_massiliense	enrol_S100A8S100A9.ngml.	-0.166090865041867	0.105532704555253	0.234595491390146	0.997416171187662
ASV49	Veillonella_A_montpellierensis	enrol_S100A8S100A9.ngml.	0.0505553170734801	0.969023119849548	0.719219514537704	0.997416171187662
ASV50	Peptoniphilus_A_gorbachii	enrol_S100A8S100A9.ngml.	-0.0616387362092808	0.227708290746387	0.661057309172441	0.997416171187662
ASV51	Prevotella_timonensis	enrol_S100A8S100A9.ngml.	0.264154208660952	0.279900899797115	0.0559638300915606	0.997416171187662
ASV5	Lactobacillus_crispatus	enrol_IL10	-0.0445569655851258	0.514786504337395	0.751393785474044	0.997416171187662
ASV54	Streptococcus_anginosus	enrol_S100A8S100A9.ngml.	0.19930903805024	0.205337998613711	0.15248964211338	0.997416171187662
ASV56	Berryella_sp001552935	enrol_S100A8S100A9.ngml.	-0.0674681502285269	0.298727029000199	0.631219632393909	0.997416171187662
ASV59	Corynebacterium_amycolatum_A	enrol_S100A8S100A9.ngml.	-0.128374748788036	0.646020125771995	0.359616946838117	0.997416171187662
ASV60	Prevotella_disiens	enrol_S100A8S100A9.ngml.	-0.0993403155698763	0.970582717619153	0.47912111512254	0.997416171187662
ASV61	Corynebacterium_aurimucosum	enrol_S100A8S100A9.ngml.	-0.125885753008159	0.491525836768121	0.369084684480468	0.997416171187662
ASV63	Anaerococcus_prevotii	enrol_S100A8S100A9.ngml.	-0.0933063763971033	0.212346427401878	0.506347898839512	0.997416171187662
ASV65	Peptoniphilus_A_lacrimalis	enrol_S100A8S100A9.ngml.	0.000199134093428945	0.722423847849089	0.998870875393266	0.997416171187662
ASV67	Staphylococcus_epidermidis_318824	enrol_S100A8S100A9.ngml.	0.0577488841435979	0.526745127908081	0.681265886598168	0.997416171187662
ASV68	Corynebacterium_striatum	enrol_S100A8S100A9.ngml.	0.242671743671037	0.114058780466171	0.0799759227080661	0.997416171187662
ASV76	Arcanobacterium_A_386370_sp000758825	enrol_S100A8S100A9.ngml.	-0.197326638316347	0.160265374171196	0.156695552016063	0.997416171187662
ASV77	Dialister_propionicifaciens	enrol_S100A8S100A9.ngml.	-0.194473924730686	0.171995185552287	0.162896822122936	0.997416171187662
ASV80	Corynebacterium_sundsvallense	enrol_S100A8S100A9.ngml.	-0.111890787114028	0.103940269862986	0.425066181939656	0.997416171187662
ASV82	Pseudomonas_E_647464_paracarnis	enrol_S100A8S100A9.ngml.	-0.0182905849312635	0.498125119889021	0.896571883069066	0.997416171187662
ASV83	Mageeibacillus_indolicus	enrol_S100A8S100A9.ngml.	-0.173952446417552	0.259395245306767	0.212867728400654	0.997416171187662
ASV85	Corynebacterium_pyruviciproducens	enrol_S100A8S100A9.ngml.	-0.0626380515184146	0.34608661289614	0.65590342208296	0.997416171187662
ASV86	Howardella_ureilytica	enrol_S100A8S100A9.ngml.	-0.225999056104247	0.273976695157759	0.103695713120817	0.997416171187662
ASV5	Lactobacillus_crispatus	enrol_sTNFRSF1B.sTNFRII.	0.0441137012747881	0.935997870955134	0.753788886175974	0.997416171187662
ASV2	Bifidobacterium_388775_Bifidobacterium leopoldii	enrol_NGAL.LCN2..ngml.	-0.0773015650849807	0.693481591012671	0.582203480578027	0.997416171187662
ASV4	Bifidobacterium_388775_Bifidobacterium vaginale	enrol_NGAL.LCN2..ngml.	-0.13909930536262	0.225490005340405	0.320538996215454	0.997416171187662
ASV53	Limosilactobacillus_reuteri	enrol_NGAL.LCN2..ngml.	-0.0431626784355944	0.980274774548419	0.758935306078806	0.997416171187662
ASV7	Fannyhessea_vaginae	enrol_NGAL.LCN2..ngml.	-0.0388242929076228	0.58769445488472	0.782540826602227	0.997416171187662
ASV8	UBA629_sp005465875	enrol_NGAL.LCN2..ngml.	0.0711156511367413	0.98245426332972	0.612838510558689	0.997500970208064
ASV1	Lactobacillus_iners	enrol_IL1Œ≤	0.0430779273105239	0.825299599305876	0.759394440070591	0.997416171187662
ASV11	Megasphaera_A_38692_lornae	enrol_NGAL.LCN2..ngml.	0.140838726633461	0.143837777723812	0.314464978436253	0.997416171187662
ASV13	Sneathia_vaginalis	enrol_NGAL.LCN2..ngml.	0.223926822037853	0.0188275007414876	0.106987669099246	0.795923364679357
ASV14	Prevotella_amnii	enrol_NGAL.LCN2..ngml.	0.0588730370955395	0.554512472632525	0.675402065834423	0.997416171187662
ASV15	Nanoperiomorbus_sp004136275	enrol_NGAL.LCN2..ngml.	0.314057055538063	0.0139370699153873	0.0220137	0.795923364679357
ASV17	Aerococcus_christensenii	enrol_NGAL.LCN2..ngml.	0.191949636533087	0.523537114735506	0.168532272502778	0.997416171187662
ASV18	Prevotella_bivia	enrol_NGAL.LCN2..ngml.	-0.32538281356537	0.0364678278493137	0.0174337	0.883422885877757
ASV19	Metamycoplasma_hominis	enrol_NGAL.LCN2..ngml.	0.236593660632069	0.131479993244362	0.0880702528211286	0.997416171187662
ASV21	Sneathia_sanguinegens	enrol_NGAL.LCN2..ngml.	0.11863433888962	0.594358634222247	0.397513585377431	0.997416171187662
ASV24	Peptostreptococcus_anaerobius	enrol_NGAL.LCN2..ngml.	-0.245021377737072	0.0162412842378759	0.077008789471589	0.795923364679357
ASV28	KA00274_sp001552885	enrol_NGAL.LCN2..ngml.	0.294109620419656	0.0473783165091901	0.0325475	0.924363795435198
ASV29	Prevotella_buccalis	enrol_NGAL.LCN2..ngml.	0.0126959971829967	0.743213371685344	0.928106142052021	0.997416171187662
ASV30	Prevotella_melaninogenica	enrol_NGAL.LCN2..ngml.	-0.0185434214815629	0.3345583156485	0.895150122165463	0.997416171187662
ASV31	Ureaplasma_urealyticum	enrol_NGAL.LCN2..ngml.	-0.136054973410113	0.731322312816751	0.33134748453179	0.997416171187662
ASV33	Dialister_micraerophilus	enrol_NGAL.LCN2..ngml.	0.0940854785873952	0.69241532103313	0.502788567663674	0.997416171187662
ASV35	Gemella_asaccharolytica	enrol_NGAL.LCN2..ngml.	-0.0835013694687811	0.538195755133641	0.552215672546473	0.997416171187662
ASV39	Prevotella_sp000758925	enrol_NGAL.LCN2..ngml.	0.264389093354544	0.070781849343028	0.0557378	0.966957251782989
ASV40	Ureaplasma_parvum	enrol_NGAL.LCN2..ngml.	-0.120686432552375	0.792385009802249	0.389341403230215	0.997416171187662
ASV41	Dialister_sp001553355	enrol_NGAL.LCN2..ngml.	0.0393660484212931	0.858828679966027	0.779581968080829	0.997416171187662
ASV43	Megasphaera_A_38692_hutchinsoni	enrol_NGAL.LCN2..ngml.	-0.0376927406157737	0.675318405031326	0.788730736389124	0.997416171187662
ASV44	Corynebacterium_tuberculostearicum	enrol_NGAL.LCN2..ngml.	0.0235951398516573	0.584522749860933	0.866817357009125	0.997416171187662
ASV45	Finegoldia_magna_H	enrol_NGAL.LCN2..ngml.	-0.264328204798614	0.0379571592873059	0.0557963	0.888366051469422
ASV47	Fannyhessea_massiliense	enrol_NGAL.LCN2..ngml.	-0.1867802660169	0.102279784214317	0.180513326155522	0.997416171187662
ASV49	Veillonella_A_montpellierensis	enrol_NGAL.LCN2..ngml.	0.157920593323881	0.495048021934776	0.258742170557071	0.997416171187662
ASV50	Peptoniphilus_A_gorbachii	enrol_NGAL.LCN2..ngml.	-0.0481129194354055	0.967143824823943	0.732265586217774	0.997416171187662
ASV51	Prevotella_timonensis	enrol_NGAL.LCN2..ngml.	0.166843188364713	0.382270106105713	0.232452676032867	0.997416171187662
ASV53	Limosilactobacillus_reuteri	enrol_sVCAM1.sCD106..ngml.	-0.0415183859237623	0.201142429357477	0.767857696439856	0.997416171187662
ASV54	Streptococcus_anginosus	enrol_NGAL.LCN2..ngml.	-0.0858825218287206	0.40278493024243	0.540897250983331	0.997416171187662
ASV56	Berryella_sp001552935	enrol_NGAL.LCN2..ngml.	-0.0153662329526094	0.938279021715103	0.913038518297586	0.997416171187662
ASV59	Corynebacterium_amycolatum_A	enrol_NGAL.LCN2..ngml.	-0.232879865742518	0.050112780145808	0.0933228603940349	0.924363795435198
ASV60	Prevotella_disiens	enrol_NGAL.LCN2..ngml.	-0.00354332894552158	0.859715615732358	0.979910767960246	0.997416171187662
ASV61	Corynebacterium_aurimucosum	enrol_NGAL.LCN2..ngml.	0.158715663830243	0.35877947838894	0.25632164368928	0.997416171187662
ASV63	Anaerococcus_prevotii	enrol_NGAL.LCN2..ngml.	-0.0792089429246614	0.894724168682382	0.572899451994974	0.997416171187662
ASV65	Peptoniphilus_A_lacrimalis	enrol_NGAL.LCN2..ngml.	0.105064305458084	0.398189870057429	0.454027942867149	0.997416171187662
ASV67	Staphylococcus_epidermidis_318824	enrol_NGAL.LCN2..ngml.	-0.126836709721394	0.562829785076361	0.365449788811012	0.997416171187662
ASV68	Corynebacterium_striatum	enrol_NGAL.LCN2..ngml.	-0.0955897651981934	0.666019982264481	0.495952711715514	0.997416171187662
ASV76	Arcanobacterium_A_386370_sp000758825	enrol_NGAL.LCN2..ngml.	-0.085866671446473	0.606694324910968	0.540972219632806	0.997416171187662
ASV77	Dialister_propionicifaciens	enrol_NGAL.LCN2..ngml.	0.0471775392271991	0.369681578720568	0.73728210458077	0.997416171187662
ASV80	Corynebacterium_sundsvallense	enrol_NGAL.LCN2..ngml.	-0.0978084831525035	0.434907402450556	0.485958828440275	0.997416171187662
ASV82	Pseudomonas_E_647464_paracarnis	enrol_NGAL.LCN2..ngml.	-0.0801380617593823	0.491617519082776	0.568392227803108	0.997416171187662
ASV83	Mageeibacillus_indolicus	enrol_NGAL.LCN2..ngml.	-0.0956698815290827	0.853209288357143	0.495589997697641	0.997416171187662
ASV85	Corynebacterium_pyruviciproducens	enrol_NGAL.LCN2..ngml.	0.069771826528398	0.434739508156572	0.619583886418019	0.997416171187662
ASV86	Howardella_ureilytica	enrol_NGAL.LCN2..ngml.	0.0793339979420679	0.43600655809328	0.572291843568228	0.997416171187662
ASV5	Lactobacillus_crispatus	enrol_MPO.ngml.	-0.0411825583329417	0.504072838900586	0.769683709196715	0.997416171187662
ASV2	Bifidobacterium_388775_Bifidobacterium leopoldii	enrol_CRP.ngml.	0.0634673760430847	0.846703129115168	0.651638271420418	0.997416171187662
ASV4	Bifidobacterium_388775_Bifidobacterium vaginale	enrol_CRP.ngml.	0.056465237310405	0.91804818454072	0.687984566590412	0.997416171187662
ASV9	Lactobacillus_gasseri_329736	enrol_CXCL1.GROa.	0.0410388006078112	0.161065288611218	0.770465750073078	0.997416171187662
ASV7	Fannyhessea_vaginae	enrol_CRP.ngml.	-0.0193710190248838	0.36199149347714	0.89049864964411	0.997416171187662
ASV8	UBA629_sp005465875	enrol_CRP.ngml.	-0.101466550417643	0.853675647860427	0.469715248847542	0.997416171187662
ASV9	Lactobacillus_gasseri_329736	enrol_CCL2.MCP1.	-0.0406100135039258	0.474516956490377	0.772799690880211	0.997416171187662
ASV11	Megasphaera_A_38692_lornae	enrol_CRP.ngml.	-0.102523713485552	0.58137849935222	0.465075784317413	0.997416171187662
ASV13	Sneathia_vaginalis	enrol_CRP.ngml.	-0.00108177208713939	0.746523559345537	0.993866222585103	0.997416171187662
ASV14	Prevotella_amnii	enrol_CRP.ngml.	-0.209758336569957	0.748640992630068	0.131688461702562	0.997416171187662
ASV15	Nanoperiomorbus_sp004136275	enrol_CRP.ngml.	-0.0718114666292374	0.523435777218409	0.609358	0.997416171187662
ASV17	Aerococcus_christensenii	enrol_CRP.ngml.	-0.0662284818290924	0.426545201224707	0.637518266582044	0.997416171187662
ASV18	Prevotella_bivia	enrol_CRP.ngml.	0.0774393925688558	0.8281701832249	0.581529	0.997416171187662
ASV19	Metamycoplasma_hominis	enrol_CRP.ngml.	0.015499307902636	0.93096353479661	0.9122883508727	0.997416171187662
ASV21	Sneathia_sanguinegens	enrol_CRP.ngml.	-0.0519250601826907	0.438659351839728	0.711937344329636	0.997416171187662
ASV24	Peptostreptococcus_anaerobius	enrol_CRP.ngml.	-0.0697742996204906	0.743549103199235	0.61957144383252	0.997416171187662
ASV28	KA00274_sp001552885	enrol_CRP.ngml.	0.155066022127204	0.169460453460941	0.267559	0.997416171187662
ASV29	Prevotella_buccalis	enrol_CRP.ngml.	-0.0229883832488241	0.654724312504671	0.870212332441009	0.997416171187662
ASV30	Prevotella_melaninogenica	enrol_CRP.ngml.	0.2298439375995	0.0655423167971267	0.0977952421697435	0.966957251782989
ASV31	Ureaplasma_urealyticum	enrol_CRP.ngml.	-0.0389505474307549	0.606049596051877	0.781850998824906	0.997416171187662
ASV33	Dialister_micraerophilus	enrol_CRP.ngml.	0.0925514762191224	0.205724207155856	0.509808885707011	0.997416171187662
ASV35	Gemella_asaccharolytica	enrol_CRP.ngml.	0.36954031626566	0.0659076337379705	0.00646383724015314	0.966957251782989
ASV39	Prevotella_sp000758925	enrol_CRP.ngml.	0.198878048604277	0.168984750338039	0.153397	0.997416171187662
ASV40	Ureaplasma_parvum	enrol_CRP.ngml.	0.0513769954439009	0.163715176045865	0.71484808702916	0.997416171187662
ASV41	Dialister_sp001553355	enrol_CRP.ngml.	-0.0360218452787075	0.764125779592054	0.797894611981761	0.997416171187662
ASV43	Megasphaera_A_38692_hutchinsoni	enrol_CRP.ngml.	-0.282642165467289	0.948686426342027	0.0403039907187813	0.997416171187662
ASV44	Corynebacterium_tuberculostearicum	enrol_CRP.ngml.	0.353100051635729	0.00139320928307384	0.00950218221528917	0.30037592143072
ASV45	Finegoldia_magna_H	enrol_CRP.ngml.	0.00158981826247979	0.749605679717293	0.990986	0.997416171187662
ASV47	Fannyhessea_massiliense	enrol_CRP.ngml.	-0.195766649095666	0.684009454448824	0.160064795423733	0.997416171187662
ASV49	Veillonella_A_montpellierensis	enrol_CRP.ngml.	-0.185188444145098	0.331044742612365	0.184323364909492	0.997416171187662
ASV50	Peptoniphilus_A_gorbachii	enrol_CRP.ngml.	-0.241751443387009	0.228676685730773	0.0811623580904744	0.997416171187662
ASV51	Prevotella_timonensis	enrol_CRP.ngml.	0.0293516197314665	0.667027756906551	0.834735075238267	0.997416171187662
ASV9	Lactobacillus_gasseri_329736	enrol_CCL17.TARC.	-0.039257483719993	0.403834299198996	0.780174659660454	0.997416171187662
ASV54	Streptococcus_anginosus	enrol_CRP.ngml.	-0.00762136286427057	0.699779158933818	0.956806036845925	0.997416171187662
ASV56	Berryella_sp001552935	enrol_CRP.ngml.	0.146442051391735	0.264676135455651	0.295401129230676	0.997416171187662
ASV59	Corynebacterium_amycolatum_A	enrol_CRP.ngml.	-0.0226019401578191	0.677706735197198	0.87237580559427	0.997416171187662
ASV60	Prevotella_disiens	enrol_CRP.ngml.	-0.188977543761151	0.175540518135595	0.175347829332413	0.997416171187662
ASV61	Corynebacterium_aurimucosum	enrol_CRP.ngml.	-0.092013396104212	0.410259021076825	0.512283129926315	0.997416171187662
ASV63	Anaerococcus_prevotii	enrol_CRP.ngml.	-0.0848667245621373	0.124329962641518	0.545711894401986	0.997416171187662
ASV65	Peptoniphilus_A_lacrimalis	enrol_CRP.ngml.	-0.032454418963492	0.853772718239894	0.817549040636312	0.997416171187662
ASV67	Staphylococcus_epidermidis_318824	enrol_CRP.ngml.	0.101876132735405	0.254086757262668	0.467914817649978	0.997416171187662
ASV68	Corynebacterium_striatum	enrol_CRP.ngml.	0.0848659617523612	0.766544584861453	0.545715517677511	0.997416171187662
ASV76	Arcanobacterium_A_386370_sp000758825	enrol_CRP.ngml.	0.074882351715356	0.840533391404099	0.594101674303225	0.997416171187662
ASV77	Dialister_propionicifaciens	enrol_CRP.ngml.	-0.151918717735346	0.321298801027443	0.277509735245197	0.997416171187662
ASV80	Corynebacterium_sundsvallense	enrol_CRP.ngml.	-0.14723658869019	0.596883506728763	0.292760063837879	0.997416171187662
ASV82	Pseudomonas_E_647464_paracarnis	enrol_CRP.ngml.	-0.246272397032027	0.677439989900705	0.0754648886145014	0.997416171187662
ASV83	Mageeibacillus_indolicus	enrol_CRP.ngml.	-0.0396852841898417	0.672482343667086	0.777839872905142	0.997416171187662
ASV85	Corynebacterium_pyruviciproducens	enrol_CRP.ngml.	-0.175400417339479	0.309405073826033	0.209024922391531	0.997416171187662
ASV86	Howardella_ureilytica	enrol_CRP.ngml.	-0.0734515171327362	0.728046801039214	0.601189187928317	0.997416171187662
ASV53	Limosilactobacillus_reuteri	enrol_MPO.ngml.	-0.038983434968021	0.907890899830605	0.781671335645037	0.997416171187662
ASV2	Bifidobacterium_388775_Bifidobacterium leopoldii	enrol_MMP2.ngml.	-0.0211979521650166	0.902238370012502	0.880243613053047	0.997416171187662
ASV4	Bifidobacterium_388775_Bifidobacterium vaginale	enrol_MMP2.ngml.	0.223402417890472	0.530364741405475	0.107833340318743	0.997416171187662
ASV9	Lactobacillus_gasseri_329736	enrol_IL6	0.0354413008533522	0.0056906496843072	0.801084959887907	0.579163330912734
ASV7	Fannyhessea_vaginae	enrol_MMP2.ngml.	0.0926264389154935	0.686087353964492	0.509464668301543	0.997416171187662
ASV8	UBA629_sp005465875	enrol_MMP2.ngml.	0.155603726101925	0.176562624796989	0.265883110361842	0.997416171187662
ASV1	Lactobacillus_iners	enrol_sTNFRSF1B.sTNFRII.	-0.0354117960559825	0.753494781557558	0.801247188234297	0.997416171187662
ASV11	Megasphaera_A_38692_lornae	enrol_MMP2.ngml.	-0.0362158628819893	0.622152185228693	0.796829126562565	0.997416171187662
ASV13	Sneathia_vaginalis	enrol_MMP2.ngml.	0.237287811578535	0.0833561322625517	0.0871146518470919	0.966957251782989
ASV14	Prevotella_amnii	enrol_MMP2.ngml.	0	0.500984626519041	1	0.997416171187662
ASV15	Nanoperiomorbus_sp004136275	enrol_MMP2.ngml.	0.0550441481277301	0.887789392351493	0.695451	0.997416171187662
ASV17	Aerococcus_christensenii	enrol_MMP2.ngml.	-0.153304312116833	0.636657313134511	0.273099235876968	0.997416171187662
ASV18	Prevotella_bivia	enrol_MMP2.ngml.	-0.062892382945684	0.351342226192588	0.654594	0.997416171187662
ASV19	Metamycoplasma_hominis	enrol_MMP2.ngml.	0.205087661886781	0.150558340407469	0.140705642910964	0.997416171187662
ASV21	Sneathia_sanguinegens	enrol_MMP2.ngml.	-0.049044289323223	0.248319827578152	0.727281579884834	0.997416171187662
ASV24	Peptostreptococcus_anaerobius	enrol_MMP2.ngml.	0.148755656954629	0.954560654450139	0.287753582452856	0.997416171187662
ASV28	KA00274_sp001552885	enrol_MMP2.ngml.	0.1219354564252	0.662084145033723	0.384416	0.997416171187662
ASV29	Prevotella_buccalis	enrol_MMP2.ngml.	-0.10040508363733	0.708502857901762	0.474398455975727	0.997416171187662
ASV30	Prevotella_melaninogenica	enrol_MMP2.ngml.	0.047956918755061	0.620514608163552	0.733101465884435	0.997416171187662
ASV31	Ureaplasma_urealyticum	enrol_MMP2.ngml.	-0.0135145449819151	0.659234111525412	0.923484330294678	0.997416171187662
ASV33	Dialister_micraerophilus	enrol_MMP2.ngml.	0.114292392449918	0.362797603226781	0.415131978926674	0.997416171187662
ASV35	Gemella_asaccharolytica	enrol_MMP2.ngml.	0.157224083586738	0.458291128284398	0.260875226593368	0.997416171187662
ASV39	Prevotella_sp000758925	enrol_MMP2.ngml.	0.285809483194064	0.189565704162347	0.0380234	0.997416171187662
ASV40	Ureaplasma_parvum	enrol_MMP2.ngml.	-0.108043422030914	0.771245374348255	0.441258171898848	0.997416171187662
ASV41	Dialister_sp001553355	enrol_MMP2.ngml.	0.0142378986000433	0.610900659737203	0.919402098847155	0.997416171187662
ASV43	Megasphaera_A_38692_hutchinsoni	enrol_MMP2.ngml.	-0.0539273909811098	0.814103553755544	0.701337924667215	0.997416171187662
ASV44	Corynebacterium_tuberculostearicum	enrol_MMP2.ngml.	-0.0683097893252548	0.539066458069715	0.626958072223999	0.997416171187662
ASV45	Finegoldia_magna_H	enrol_MMP2.ngml.	-0.0934721160668682	0.32915901212338	0.50559	0.997416171187662
ASV47	Fannyhessea_massiliense	enrol_MMP2.ngml.	-0.0256530734100936	0.694044159219205	0.855320729110935	0.997416171187662
ASV49	Veillonella_A_montpellierensis	enrol_MMP2.ngml.	-0.231795422898641	0.174848822799152	0.0949017578310916	0.997416171187662
ASV50	Peptoniphilus_A_gorbachii	enrol_MMP2.ngml.	-0.00182606449157919	0.225467899683896	0.989646178430089	0.997416171187662
ASV51	Prevotella_timonensis	enrol_MMP2.ngml.	-0.0984248760961181	0.399269950705443	0.483201264917847	0.997416171187662
ASV5	Lactobacillus_crispatus	enrol_IGFBP4.ngml.	-0.0319559003983884	0.82257986414823	0.820304766769393	0.997416171187662
ASV54	Streptococcus_anginosus	enrol_MMP2.ngml.	-0.0418639956315497	0.174179730445732	0.765979799352264	0.997416171187662
ASV56	Berryella_sp001552935	enrol_MMP2.ngml.	0.164320861470419	0.715663868652826	0.239690344927194	0.997416171187662
ASV59	Corynebacterium_amycolatum_A	enrol_MMP2.ngml.	-0.0482150949164125	0.654066215153671	0.731718278550375	0.997416171187662
ASV60	Prevotella_disiens	enrol_MMP2.ngml.	-0.0802038124007054	0.443669014493974	0.568073890919236	0.997416171187662
ASV61	Corynebacterium_aurimucosum	enrol_MMP2.ngml.	0.236951120135215	0.0303415698930153	0.087577138202724	0.883422885877757
ASV63	Anaerococcus_prevotii	enrol_MMP2.ngml.	-0.0978775887948565	0.560092656267564	0.485649259307913	0.997416171187662
ASV65	Peptoniphilus_A_lacrimalis	enrol_MMP2.ngml.	0.0145231483789009	0.704190645929563	0.917792858109524	0.997416171187662
ASV67	Staphylococcus_epidermidis_318824	enrol_MMP2.ngml.	0.0298934718011694	0.681707638327652	0.831728057142278	0.997416171187662
ASV68	Corynebacterium_striatum	enrol_MMP2.ngml.	0.190332043138167	0.278742938200524	0.172217380445594	0.997416171187662
ASV76	Arcanobacterium_A_386370_sp000758825	enrol_MMP2.ngml.	-0.30049852540117	0.164079001178379	0.028793586094814	0.997416171187662
ASV77	Dialister_propionicifaciens	enrol_MMP2.ngml.	0.098059733017652	0.851441133454604	0.484833813210029	0.997416171187662
ASV80	Corynebacterium_sundsvallense	enrol_MMP2.ngml.	-0.208884486462192	0.349073260968789	0.133341589036807	0.997416171187662
ASV82	Pseudomonas_E_647464_paracarnis	enrol_MMP2.ngml.	-0.184747632895752	0.583838688678177	0.185388587706241	0.997416171187662
ASV83	Mageeibacillus_indolicus	enrol_MMP2.ngml.	-0.188284060333909	0.312750674719474	0.176966421654616	0.997416171187662
ASV85	Corynebacterium_pyruviciproducens	enrol_MMP2.ngml.	-0.169847900588119	0.615881759369189	0.224029015648048	0.997416171187662
ASV86	Howardella_ureilytica	enrol_MMP2.ngml.	-0.0586705530494293	0.685816086843546	0.676456867800164	0.997416171187662
ASV5	Lactobacillus_crispatus	enrol_IL2	0.0317554698660295	0.799380742081688	0.821413321726147	0.997416171187662
ASV2	Bifidobacterium_388775_Bifidobacterium leopoldii	enrol_SPP1.OPN..ngml.	0.00416643705062952	0.907785385019703	0.976378925432813	0.997416171187662
ASV4	Bifidobacterium_388775_Bifidobacterium vaginale	enrol_SPP1.OPN..ngml.	0.157343190517006	0.5463938809143	0.2605096286127	0.997416171187662
ASV1	Lactobacillus_iners	enrol_MMP2.ngml.	-0.0305743804236667	0.860063674833997	0.827952732816723	0.997416171187662
ASV7	Fannyhessea_vaginae	enrol_SPP1.OPN..ngml.	0.0548228627604461	0.863129402639141	0.696615754383003	0.997416171187662
ASV8	UBA629_sp005465875	enrol_SPP1.OPN..ngml.	0.028912143333049	0.779467674591283	0.837175682817172	0.997416171187662
ASV5	Lactobacillus_crispatus	enrol_CXCL5.ENA78.	-0.0304838865952024	0.492532759184511	0.828454259153378	0.997416171187662
ASV11	Megasphaera_A_38692_lornae	enrol_SPP1.OPN..ngml.	0.0562781614566544	0.537147408707842	0.68896574531761	0.997416171187662
ASV13	Sneathia_vaginalis	enrol_SPP1.OPN..ngml.	0.159110644483418	0.994072266478091	0.255124848845101	0.998239313705992
ASV14	Prevotella_amnii	enrol_SPP1.OPN..ngml.	0.00546149243496357	0.872221558083358	0.969039929183284	0.997416171187662
ASV15	Nanoperiomorbus_sp004136275	enrol_SPP1.OPN..ngml.	-0.0715752446995359	0.793083770820342	0.610539	0.997416171187662
ASV17	Aerococcus_christensenii	enrol_SPP1.OPN..ngml.	-0.223662327137289	0.200963926808711	0.107413562715122	0.997416171187662
ASV18	Prevotella_bivia	enrol_SPP1.OPN..ngml.	0.0866685884681374	0.965934022155401	0.537186	0.997416171187662
ASV19	Metamycoplasma_hominis	enrol_SPP1.OPN..ngml.	0.039119379945808	0.915011593588349	0.780928794199642	0.997416171187662
ASV21	Sneathia_sanguinegens	enrol_SPP1.OPN..ngml.	0.0458851660294957	0.340857444148628	0.744231070555604	0.997416171187662
ASV24	Peptostreptococcus_anaerobius	enrol_SPP1.OPN..ngml.	0.233752918496036	0.101956133655528	0.0920666574748657	0.997416171187662
ASV28	KA00274_sp001552885	enrol_SPP1.OPN..ngml.	-0.151779371084178	0.645967618411185	0.277956	0.997416171187662
ASV29	Prevotella_buccalis	enrol_SPP1.OPN..ngml.	-0.0429568448376149	0.766920225516716	0.760050539638289	0.997416171187662
ASV30	Prevotella_melaninogenica	enrol_SPP1.OPN..ngml.	0.137599274051088	0.31843284345401	0.325836398239145	0.997416171187662
ASV31	Ureaplasma_urealyticum	enrol_SPP1.OPN..ngml.	-0.0499956006227198	0.746746033733513	0.722202394194257	0.997416171187662
ASV33	Dialister_micraerophilus	enrol_SPP1.OPN..ngml.	0.127492641274224	0.253723192634451	0.362955268258569	0.997416171187662
ASV35	Gemella_asaccharolytica	enrol_SPP1.OPN..ngml.	0.0613883585817916	0.793083937029811	0.662351069455731	0.997416171187662
ASV39	Prevotella_sp000758925	enrol_SPP1.OPN..ngml.	0.160919747507366	0.145286990394671	0.249691	0.997416171187662
ASV40	Ureaplasma_parvum	enrol_SPP1.OPN..ngml.	0.0895521933433304	0.513410192697172	0.523677377003045	0.997416171187662
ASV41	Dialister_sp001553355	enrol_SPP1.OPN..ngml.	0.011370290684791	0.819513924029104	0.935596480653927	0.997416171187662
ASV43	Megasphaera_A_38692_hutchinsoni	enrol_SPP1.OPN..ngml.	0.00955665803147802	0.960157173531976	0.945852476014462	0.997416171187662
ASV44	Corynebacterium_tuberculostearicum	enrol_SPP1.OPN..ngml.	0.0154706277790248	0.677609859522685	0.912450019498884	0.997416171187662
ASV45	Finegoldia_magna_H	enrol_SPP1.OPN..ngml.	0.117772063391595	0.628959908484458	0.400977	0.997416171187662
ASV47	Fannyhessea_massiliense	enrol_SPP1.OPN..ngml.	-0.0446475361824806	0.613247884212722	0.750904688125768	0.997416171187662
ASV49	Veillonella_A_montpellierensis	enrol_SPP1.OPN..ngml.	-0.384490399016755	0.00578732454218021	0.0044754515034772	0.579163330912734
ASV50	Peptoniphilus_A_gorbachii	enrol_SPP1.OPN..ngml.	-0.0538189108295475	0.84314690572278	0.701910747730345	0.997416171187662
ASV51	Prevotella_timonensis	enrol_SPP1.OPN..ngml.	-0.0085818110567896	0.63030432732072	0.951368889299514	0.997416171187662
ASV5	Lactobacillus_crispatus	enrol_sTNFRSF1A.sTNFRI.	0.0302420238005291	0.78839336176114	0.82979502078621	0.997416171187662
ASV54	Streptococcus_anginosus	enrol_SPP1.OPN..ngml.	0.167840610540765	0.181200243727133	0.229632585990217	0.997416171187662
ASV56	Berryella_sp001552935	enrol_SPP1.OPN..ngml.	0.0697960219654667	0.904122992091872	0.619462159224505	0.997416171187662
ASV59	Corynebacterium_amycolatum_A	enrol_SPP1.OPN..ngml.	0.0139088862509656	0.727595907596059	0.921258624188106	0.997416171187662
ASV60	Prevotella_disiens	enrol_SPP1.OPN..ngml.	-0.0160630912196978	0.938554025702226	0.909111051788842	0.997416171187662
ASV61	Corynebacterium_aurimucosum	enrol_SPP1.OPN..ngml.	-0.250828319261428	0.581854346323042	0.070048504675072	0.997416171187662
ASV63	Anaerococcus_prevotii	enrol_SPP1.OPN..ngml.	-0.0004962966348663	0.909615604806619	0.997185917352124	0.997416171187662
ASV65	Peptoniphilus_A_lacrimalis	enrol_SPP1.OPN..ngml.	-0.0339946286770136	0.705515744848046	0.809048973373081	0.997416171187662
ASV67	Staphylococcus_epidermidis_318824	enrol_SPP1.OPN..ngml.	0.100027201106814	0.570556529786096	0.476071665347693	0.997416171187662
ASV68	Corynebacterium_striatum	enrol_SPP1.OPN..ngml.	0.249667400914172	0.0203875578920172	0.0713983677703237	0.845299515676714
ASV76	Arcanobacterium_A_386370_sp000758825	enrol_SPP1.OPN..ngml.	-0.25606457179636	0.153778828575962	0.0642105569815388	0.997416171187662
ASV77	Dialister_propionicifaciens	enrol_SPP1.OPN..ngml.	-0.0630207426990197	0.471384273491274	0.653933908336987	0.997416171187662
ASV80	Corynebacterium_sundsvallense	enrol_SPP1.OPN..ngml.	-0.0416625926976007	0.496924236107654	0.767073976336406	0.997416171187662
ASV82	Pseudomonas_E_647464_paracarnis	enrol_SPP1.OPN..ngml.	0.00244566121763906	0.554963837400213	0.986133352535265	0.997416171187662
ASV83	Mageeibacillus_indolicus	enrol_SPP1.OPN..ngml.	-0.155552140708397	0.419504464864597	0.26604358783636	0.997416171187662
ASV85	Corynebacterium_pyruviciproducens	enrol_SPP1.OPN..ngml.	-0.156501184179653	0.167447183168506	0.263101546383536	0.997416171187662
ASV86	Howardella_ureilytica	enrol_SPP1.OPN..ngml.	-0.0919733823837401	0.919900497948374	0.512467366694066	0.997416171187662
ASV1	Lactobacillus_iners	enrol_IL4	0.0288417717635877	0.957996726710568	0.837566629267718	0.997416171187662
ASV2	Bifidobacterium_388775_Bifidobacterium leopoldii	enrol_MPO.ngml.	0.00643168437912712	0.800778115666883	0.96354354656782	0.997416171187662
ASV4	Bifidobacterium_388775_Bifidobacterium vaginale	enrol_MPO.ngml.	-0.107316971496384	0.651871095560537	0.444353508158048	0.997416171187662
ASV53	Limosilactobacillus_reuteri	enrol_CSF2.GMCSF.	0.0276998324904171	0.0840046612710994	0.843916001964214	0.968524329949146
ASV7	Fannyhessea_vaginae	enrol_MPO.ngml.	-0.0156695504214028	0.524888513510926	0.911328773823621	0.997416171187662
ASV8	UBA629_sp005465875	enrol_MPO.ngml.	0.115580061144203	0.815126480477253	0.409860864127456	0.997416171187662
ASV1	Lactobacillus_iners	enrol_IFNŒ±	0.0276542976302505	0.850906103120005	0.844169390322002	0.997416171187662
ASV11	Megasphaera_A_38692_lornae	enrol_MPO.ngml.	0.148100424885933	0.0926302354042248	0.289906153520753	0.983796982913836
ASV13	Sneathia_vaginalis	enrol_MPO.ngml.	0.160372711918414	0.044835205146243	0.251326066384424	0.924363795435198
ASV14	Prevotella_amnii	enrol_MPO.ngml.	0.114783908802624	0.261262264834143	0.413115369878371	0.997416171187662
ASV15	Nanoperiomorbus_sp004136275	enrol_MPO.ngml.	0.311458614311347	0.015111583753614	0.0231969	0.795923364679357
ASV17	Aerococcus_christensenii	enrol_MPO.ngml.	0.244037103290648	0.295802529502798	0.0782409637823269	0.997416171187662
ASV18	Prevotella_bivia	enrol_MPO.ngml.	-0.329074491925082	0.0184163651904257	0.0161281	0.795923364679357
ASV19	Metamycoplasma_hominis	enrol_MPO.ngml.	0.209524446830282	0.077383455382732	0.132129410215459	0.966957251782989
ASV21	Sneathia_sanguinegens	enrol_MPO.ngml.	0.022356623134214	0.839235008717734	0.873749676649741	0.997416171187662
ASV24	Peptostreptococcus_anaerobius	enrol_MPO.ngml.	-0.30019175418118	0.00846937686847928	0.0289651802324381	0.740690129630556
ASV28	KA00274_sp001552885	enrol_MPO.ngml.	0.26242995619938	0.0740091761081362	0.0576457	0.966957251782989
ASV29	Prevotella_buccalis	enrol_MPO.ngml.	-0.0676092665521716	0.80026708063148	0.630504267701933	0.997416171187662
ASV30	Prevotella_melaninogenica	enrol_MPO.ngml.	-0.0328348482285	0.245943915097954	0.815447561119136	0.997416171187662
ASV31	Ureaplasma_urealyticum	enrol_MPO.ngml.	-0.108735201689078	0.57625448117938	0.438321739067855	0.997416171187662
ASV33	Dialister_micraerophilus	enrol_MPO.ngml.	0.0798533455039758	0.628908250387833	0.569771658050416	0.997416171187662
ASV35	Gemella_asaccharolytica	enrol_MPO.ngml.	-0.00825112346529457	0.885575083053605	0.953240693627009	0.997416171187662
ASV39	Prevotella_sp000758925	enrol_MPO.ngml.	0.156523033094597	0.129751201244217	0.263034	0.997416171187662
ASV40	Ureaplasma_parvum	enrol_MPO.ngml.	-0.11408553378014	0.656464314011722	0.415982369850512	0.997416171187662
ASV41	Dialister_sp001553355	enrol_MPO.ngml.	-0.0254159438836504	0.582788532783662	0.856643979943296	0.997416171187662
ASV43	Megasphaera_A_38692_hutchinsoni	enrol_MPO.ngml.	-0.0812582878430701	0.728664793663836	0.56297990693269	0.997416171187662
ASV44	Corynebacterium_tuberculostearicum	enrol_MPO.ngml.	0.038871168539122	0.486376214583045	0.782284688756433	0.997416171187662
ASV45	Finegoldia_magna_H	enrol_MPO.ngml.	-0.250396376340567	0.00996340466431018	0.0705484	0.795596313194546
ASV47	Fannyhessea_massiliense	enrol_MPO.ngml.	-0.170627526812028	0.280340030872344	0.221878395498493	0.997416171187662
ASV49	Veillonella_A_montpellierensis	enrol_MPO.ngml.	0.232941439176224	0.259660608197313	0.0932338296688684	0.997416171187662
ASV50	Peptoniphilus_A_gorbachii	enrol_MPO.ngml.	-0.105401073032591	0.730488645957745	0.452574357755911	0.997416171187662
ASV51	Prevotella_timonensis	enrol_MPO.ngml.	0.102433957507638	0.616131821750776	0.465468724351094	0.997416171187662
ASV5	Lactobacillus_crispatus	enrol_MMP9.ngml.	-0.0274061865062637	0.299327659549999	0.845550331395469	0.997416171187662
ASV54	Streptococcus_anginosus	enrol_MPO.ngml.	-0.0983383312859986	0.223000271436036	0.483587943199418	0.997416171187662
ASV56	Berryella_sp001552935	enrol_MPO.ngml.	0.042581127459038	0.704681811767209	0.76208747291933	0.997416171187662
ASV59	Corynebacterium_amycolatum_A	enrol_MPO.ngml.	-0.209620072856613	0.0580552167296001	0.131948994108668	0.93855171108072
ASV60	Prevotella_disiens	enrol_MPO.ngml.	0.0145276486766385	0.954820949524577	0.917767472216081	0.997416171187662
ASV61	Corynebacterium_aurimucosum	enrol_MPO.ngml.	0.136183796607313	0.526020108700802	0.330885535475315	0.997416171187662
ASV63	Anaerococcus_prevotii	enrol_MPO.ngml.	-0.0975719184147145	0.614476205525072	0.487019339423731	0.997416171187662
ASV65	Peptoniphilus_A_lacrimalis	enrol_MPO.ngml.	0.206498116591439	0.147667287045654	0.137935408527265	0.997416171187662
ASV67	Staphylococcus_epidermidis_318824	enrol_MPO.ngml.	-0.160487265361764	0.256770748541143	0.250983169813347	0.997416171187662
ASV68	Corynebacterium_striatum	enrol_MPO.ngml.	-0.00899813392581317	0.896796206416862	0.949012731502384	0.997416171187662
ASV76	Arcanobacterium_A_386370_sp000758825	enrol_MPO.ngml.	-0.0739374639965503	0.697097137576574	0.598777940226987	0.997416171187662
ASV77	Dialister_propionicifaciens	enrol_MPO.ngml.	0.107909819202511	0.190996367894255	0.441826539690174	0.997416171187662
ASV80	Corynebacterium_sundsvallense	enrol_MPO.ngml.	-0.096945648392494	0.436651226052525	0.489832730410934	0.997416171187662
ASV82	Pseudomonas_E_647464_paracarnis	enrol_MPO.ngml.	-0.173926325663727	0.197337960355375	0.212937502306859	0.997416171187662
ASV83	Mageeibacillus_indolicus	enrol_MPO.ngml.	-0.131103170984298	0.838986973184517	0.349410278196586	0.997416171187662
ASV85	Corynebacterium_pyruviciproducens	enrol_MPO.ngml.	0.0779269750836653	0.515165034785157	0.57914524639307	0.997416171187662
ASV86	Howardella_ureilytica	enrol_MPO.ngml.	0.111369670457753	0.378344972077191	0.427239419470954	0.997416171187662
ASV5	Lactobacillus_crispatus	enrol_CRP.ngml.	-0.0274061865062637	0.652329517768319	0.845550331395469	0.997416171187662
ASV2	Bifidobacterium_388775_Bifidobacterium leopoldii	enrol_SAA1.ngml.	0.0307690708044725	0.658336367164639	0.82687396915244	0.997416171187662
ASV4	Bifidobacterium_388775_Bifidobacterium vaginale	enrol_SAA1.ngml.	0.0547839757099155	0.926153729210925	0.696820585687136	0.997416171187662
ASV1	Lactobacillus_iners	enrol_IL18	-0.0262966868206157	0.823090481891246	0.851731180790653	0.997416171187662
ASV7	Fannyhessea_vaginae	enrol_SAA1.ngml.	0.200043015689086	0.229366508059875	0.150953752677884	0.997416171187662
ASV8	UBA629_sp005465875	enrol_SAA1.ngml.	0.0126430475320901	0.310478299434096	0.928405197294316	0.997416171187662
ASV9	Lactobacillus_gasseri_329736	enrol_NGAL.LCN2..ngml.	0.0261716558133287	0.161529643651328	0.852428270470552	0.997416171187662
ASV11	Megasphaera_A_38692_lornae	enrol_SAA1.ngml.	0.0720582175453547	0.608544185895894	0.608126136487463	0.997416171187662
ASV13	Sneathia_vaginalis	enrol_SAA1.ngml.	-0.116133616639393	0.494390977683609	0.407606787324663	0.997416171187662
ASV14	Prevotella_amnii	enrol_SAA1.ngml.	-0.0209245114523626	0.723461636192989	0.881777307051562	0.997416171187662
ASV15	Nanoperiomorbus_sp004136275	enrol_SAA1.ngml.	0.0256352474567375	0.752541552171304	0.85542	0.997416171187662
ASV17	Aerococcus_christensenii	enrol_SAA1.ngml.	0.0799044764889364	0.664956979038021	0.56952381791207	0.997416171187662
ASV18	Prevotella_bivia	enrol_SAA1.ngml.	-0.194625027294914	0.514967134202591	0.162564	0.997416171187662
ASV19	Metamycoplasma_hominis	enrol_SAA1.ngml.	-0.0234283251100135	0.846761247001	0.86775049794259	0.997416171187662
ASV21	Sneathia_sanguinegens	enrol_SAA1.ngml.	-0.301875270581278	0.151934387931496	0.0280339170539646	0.997416171187662
ASV24	Peptostreptococcus_anaerobius	enrol_SAA1.ngml.	-0.0702391982624898	0.547176320181885	0.617234333527347	0.997416171187662
ASV28	KA00274_sp001552885	enrol_SAA1.ngml.	0.168817259118304	0.438566061428088	0.226894	0.997416171187662
ASV29	Prevotella_buccalis	enrol_SAA1.ngml.	0.0588078814999806	0.873731906563526	0.675741414105034	0.997416171187662
ASV30	Prevotella_melaninogenica	enrol_SAA1.ngml.	-0.0205554518777527	0.895449172092669	0.883847996213544	0.997416171187662
ASV31	Ureaplasma_urealyticum	enrol_SAA1.ngml.	0.254715134007937	0.175206574785384	0.0656764035671137	0.997416171187662
ASV33	Dialister_micraerophilus	enrol_SAA1.ngml.	-0.0302174162722195	0.454028717744937	0.829931459157891	0.997416171187662
ASV35	Gemella_asaccharolytica	enrol_SAA1.ngml.	0.0885799163016623	0.466843544861337	0.528213063546227	0.997416171187662
ASV39	Prevotella_sp000758925	enrol_SAA1.ngml.	-0.00791568175005951	0.763157254345214	0.95514	0.997416171187662
ASV40	Ureaplasma_parvum	enrol_SAA1.ngml.	-0.155867641541993	0.11127909642086	0.26506310512142	0.997416171187662
ASV41	Dialister_sp001553355	enrol_SAA1.ngml.	-0.0814716584315848	0.632186809958944	0.561951758685922	0.997416171187662
ASV43	Megasphaera_A_38692_hutchinsoni	enrol_SAA1.ngml.	-0.173576428502016	0.897865598662343	0.213873694505629	0.997416171187662
ASV44	Corynebacterium_tuberculostearicum	enrol_SAA1.ngml.	0.00571750096684072	0.768924869934973	0.967589427154426	0.997416171187662
ASV45	Finegoldia_magna_H	enrol_SAA1.ngml.	0.171190999380068	0.143186784300281	0.220333	0.997416171187662
ASV47	Fannyhessea_massiliense	enrol_SAA1.ngml.	-0.0319422250102793	0.799226502171392	0.820380392500157	0.997416171187662
ASV49	Veillonella_A_montpellierensis	enrol_SAA1.ngml.	-0.0411156017303743	0.789014403240386	0.770047924355048	0.997416171187662
ASV50	Peptoniphilus_A_gorbachii	enrol_SAA1.ngml.	-0.201462111118192	0.393462821595445	0.148016699704808	0.997416171187662
ASV51	Prevotella_timonensis	enrol_SAA1.ngml.	-0.105353840545094	0.771911718452559	0.452778072756544	0.997416171187662
ASV5	Lactobacillus_crispatus	enrol_IFNL1.IL29.	-0.0259017973732217	0.378439078232331	0.853933202094472	0.997416171187662
ASV54	Streptococcus_anginosus	enrol_SAA1.ngml.	-0.182551380334793	0.835864555388288	0.190761702771784	0.997416171187662
ASV56	Berryella_sp001552935	enrol_SAA1.ngml.	0.236048858176099	0.0882155122268132	0.088825981456129	0.972320109421488
ASV59	Corynebacterium_amycolatum_A	enrol_SAA1.ngml.	-0.0857025955374823	0.573677683424255	0.541748556636287	0.997416171187662
ASV60	Prevotella_disiens	enrol_SAA1.ngml.	-0.0316601212829754	0.45020694400414	0.821940803843872	0.997416171187662
ASV61	Corynebacterium_aurimucosum	enrol_SAA1.ngml.	-0.138345762741465	0.100708571232091	0.323193288006295	0.997416171187662
ASV63	Anaerococcus_prevotii	enrol_SAA1.ngml.	0.0231817263007765	0.589235965335781	0.869130268221191	0.997416171187662
ASV65	Peptoniphilus_A_lacrimalis	enrol_SAA1.ngml.	-0.143928609344813	0.620894532161319	0.303857519788228	0.997416171187662
ASV67	Staphylococcus_epidermidis_318824	enrol_SAA1.ngml.	-0.403394943957938	0.0316177412264236	0.00274322539804129	0.883422885877757
ASV68	Corynebacterium_striatum	enrol_SAA1.ngml.	0.067622899376812	0.372007203773603	0.630435176248541	0.997416171187662
ASV76	Arcanobacterium_A_386370_sp000758825	enrol_SAA1.ngml.	0.0584176491583259	0.828557463106335	0.677775187731753	0.997416171187662
ASV77	Dialister_propionicifaciens	enrol_SAA1.ngml.	-0.000352142180376857	0.483788723320547	0.998003294563035	0.997416171187662
ASV80	Corynebacterium_sundsvallense	enrol_SAA1.ngml.	-0.216152868427339	0.403748802367539	0.120057026600879	0.997416171187662
ASV82	Pseudomonas_E_647464_paracarnis	enrol_SAA1.ngml.	0.0424663775069876	0.576573773948105	0.762709903755798	0.997416171187662
ASV83	Mageeibacillus_indolicus	enrol_SAA1.ngml.	0.166215636735621	0.266985442794165	0.234239173019407	0.997416171187662
ASV85	Corynebacterium_pyruviciproducens	enrol_SAA1.ngml.	0.0633122501998685	0.377131580187422	0.652435236253983	0.997416171187662
ASV86	Howardella_ureilytica	enrol_SAA1.ngml.	0.162357404512287	0.448104297408422	0.2454299991982	0.997416171187662
ASV53	Limosilactobacillus_reuteri	enrol_MMP9.ngml.	0.0253495095574126	0.929695641362824	0.857014772839809	0.997416171187662
ASV2	Bifidobacterium_388775_Bifidobacterium leopoldii	enrol_IGFBP4.ngml.	-0.116825367452879	0.617725304774617	0.40480008182232	0.997416171187662
ASV4	Bifidobacterium_388775_Bifidobacterium vaginale	enrol_IGFBP4.ngml.	-0.246342112329364	0.94039573597234	0.0753795783661876	0.997416171187662
ASV53	Limosilactobacillus_reuteri	enrol_IL1RN.IL1ra.	0.0217868757817762	0.810850546943504	0.876941902815529	0.997416171187662
ASV7	Fannyhessea_vaginae	enrol_IGFBP4.ngml.	-0.0929050279526631	0.99202527001019	0.50818646495192	0.997500970208064
ASV8	UBA629_sp005465875	enrol_IGFBP4.ngml.	-0.083396145509776	0.0215921935617346	0.552718427801143	0.867730924936053
ASV5	Lactobacillus_crispatus	enrol_IL1RN.IL1ra.	0.0208111148871093	0.964498288701504	0.882413460408628	0.997416171187662
ASV11	Megasphaera_A_38692_lornae	enrol_IGFBP4.ngml.	0.0633137521535776	0.829530731469268	0.652427518062673	0.997416171187662
ASV13	Sneathia_vaginalis	enrol_IGFBP4.ngml.	0.046074750079759	0.816043484170894	0.743210414850398	0.997416171187662
ASV14	Prevotella_amnii	enrol_IGFBP4.ngml.	0.00643475020327079	0.49898202395541	0.963526180429202	0.997416171187662
ASV15	Nanoperiomorbus_sp004136275	enrol_IGFBP4.ngml.	0.299826073941013	0.05715412909201	0.0291708	0.93855171108072
ASV17	Aerococcus_christensenii	enrol_IGFBP4.ngml.	-0.0388119413163072	0.946055954507959	0.78260832198201	0.997416171187662
ASV18	Prevotella_bivia	enrol_IGFBP4.ngml.	-0.0722383870336847	0.753669145127513	0.607227	0.997416171187662
ASV19	Metamycoplasma_hominis	enrol_IGFBP4.ngml.	0.038690579771616	0.70032664743445	0.783271587590488	0.997416171187662
ASV21	Sneathia_sanguinegens	enrol_IGFBP4.ngml.	-0.130109323610748	0.280364780305842	0.353107277536798	0.997416171187662
ASV24	Peptostreptococcus_anaerobius	enrol_IGFBP4.ngml.	-0.0220906335998845	0.472232709895036	0.875239739163211	0.997416171187662
ASV28	KA00274_sp001552885	enrol_IGFBP4.ngml.	0.316061521635282	0.0487004725391931	0.0211362	0.924363795435198
ASV29	Prevotella_buccalis	enrol_IGFBP4.ngml.	-0.00471572634669655	0.169325455155024	0.973265866094305	0.997416171187662
ASV30	Prevotella_melaninogenica	enrol_IGFBP4.ngml.	-0.0714124750580546	0.265551570827284	0.611352846873856	0.997416171187662
ASV31	Ureaplasma_urealyticum	enrol_IGFBP4.ngml.	0.223037894572418	0.134165951055719	0.108424200894338	0.997416171187662
ASV33	Dialister_micraerophilus	enrol_IGFBP4.ngml.	0.144140059002322	0.268651073319638	0.303140153841769	0.997416171187662
ASV35	Gemella_asaccharolytica	enrol_IGFBP4.ngml.	0.0539732285043048	0.299581019338085	0.701095931790382	0.997416171187662
ASV39	Prevotella_sp000758925	enrol_IGFBP4.ngml.	0.401647555465982	0.0827925908548216	0.0028736	0.966957251782989
ASV40	Ureaplasma_parvum	enrol_IGFBP4.ngml.	-0.0281695137555597	0.774480294595882	0.841303280278109	0.997416171187662
ASV41	Dialister_sp001553355	enrol_IGFBP4.ngml.	0.0521323046034363	0.456574445052741	0.710837737922416	0.997416171187662
ASV43	Megasphaera_A_38692_hutchinsoni	enrol_IGFBP4.ngml.	-0.122579508268383	0.223160188794642	0.381891170385257	0.997416171187662
ASV44	Corynebacterium_tuberculostearicum	enrol_IGFBP4.ngml.	0.111552093331765	0.870180626709629	0.426477939170952	0.997416171187662
ASV45	Finegoldia_magna_H	enrol_IGFBP4.ngml.	0.0183284423682399	0.733860186793198	0.896359	0.997416171187662
ASV47	Fannyhessea_massiliense	enrol_IGFBP4.ngml.	-0.121511295853885	0.336619094823227	0.38608465131234	0.997416171187662
ASV49	Veillonella_A_montpellierensis	enrol_IGFBP4.ngml.	0.232268886775173	0.313336933432923	0.0942098822047889	0.997416171187662
ASV50	Peptoniphilus_A_gorbachii	enrol_IGFBP4.ngml.	-0.0722980743242282	0.52808012321378	0.606929475068221	0.997416171187662
ASV51	Prevotella_timonensis	enrol_IGFBP4.ngml.	0.00205457110488808	0.748315306772526	0.98835062580075	0.997416171187662
ASV5	Lactobacillus_crispatus	enrol_IL18	0.0208111148871093	0.972477826655127	0.882413460408628	0.997416171187662
ASV54	Streptococcus_anginosus	enrol_IGFBP4.ngml.	0.0380576109205287	0.726710630810125	0.786733358923329	0.997416171187662
ASV56	Berryella_sp001552935	enrol_IGFBP4.ngml.	0.179941539856932	0.19671933228286	0.197290151401947	0.997416171187662
ASV59	Corynebacterium_amycolatum_A	enrol_IGFBP4.ngml.	-0.179841503605251	0.218774295270302	0.197543507679072	0.997416171187662
ASV60	Prevotella_disiens	enrol_IGFBP4.ngml.	0.0921451291071672	0.637768545123373	0.511676823279448	0.997416171187662
ASV61	Corynebacterium_aurimucosum	enrol_IGFBP4.ngml.	0.166094338763165	0.573686452437061	0.234585566228262	0.997416171187662
ASV63	Anaerococcus_prevotii	enrol_IGFBP4.ngml.	0.115312955453327	0.285814606282162	0.4109510845731	0.997416171187662
ASV65	Peptoniphilus_A_lacrimalis	enrol_IGFBP4.ngml.	0.073999992189898	0.129008454629438	0.59846798722814	0.997416171187662
ASV67	Staphylococcus_epidermidis_318824	enrol_IGFBP4.ngml.	0.120173967488692	0.29508680615116	0.391372875586511	0.997416171187662
ASV68	Corynebacterium_striatum	enrol_IGFBP4.ngml.	-0.0400990848173348	0.12774786804816	0.775583342368159	0.997416171187662
ASV76	Arcanobacterium_A_386370_sp000758825	enrol_IGFBP4.ngml.	-0.0658010729649899	0.389962468212467	0.63969582052059	0.997416171187662
ASV77	Dialister_propionicifaciens	enrol_IGFBP4.ngml.	-0.0299320853320329	0.584925524801218	0.831513861291899	0.997416171187662
ASV80	Corynebacterium_sundsvallense	enrol_IGFBP4.ngml.	-0.125290376466154	0.428510310450516	0.371371489621835	0.997416171187662
ASV82	Pseudomonas_E_647464_paracarnis	enrol_IGFBP4.ngml.	-0.0983012730503343	0.446769246630512	0.483753567517358	0.997416171187662
ASV83	Mageeibacillus_indolicus	enrol_IGFBP4.ngml.	-0.140993861012057	0.79734835787523	0.313926843209581	0.997416171187662
ASV85	Corynebacterium_pyruviciproducens	enrol_IGFBP4.ngml.	-0.0954215304648325	0.308132361805364	0.496714814955468	0.997416171187662
ASV86	Howardella_ureilytica	enrol_IGFBP4.ngml.	-0.0752950352953654	0.406078218410279	0.592064393692019	0.997416171187662
ASV53	Limosilactobacillus_reuteri	enrol_CXCL13.BCA1.	0.0198006133969568	0.644860693164518	0.888085565868221	0.997416171187662
ASV2	Bifidobacterium_388775_Bifidobacterium leopoldii	enrol_sICAM1.sCD54..ngml.	0.0168680024282768	0.823443372116581	0.904577290036367	0.997416171187662
ASV4	Bifidobacterium_388775_Bifidobacterium vaginale	enrol_sICAM1.sCD54..ngml.	0.108142486661741	0.610293018576689	0.440836997637829	0.997416171187662
ASV5	Lactobacillus_crispatus	enrol_NGAL.LCN2..ngml.	0.0178799719452629	0.964068839038841	0.898881543756752	0.997416171187662
ASV7	Fannyhessea_vaginae	enrol_sICAM1.sCD54..ngml.	-0.013942198406445	0.868931106951894	0.92107063383357	0.997416171187662
ASV8	UBA629_sp005465875	enrol_sICAM1.sCD54..ngml.	-0.209852831822581	0.164446809100142	0.13151062551194	0.997416171187662
ASV53	Limosilactobacillus_reuteri	enrol_IL2	0.0169604715104373	0.683906265345723	0.904056636981189	0.997416171187662
ASV11	Megasphaera_A_38692_lornae	enrol_sICAM1.sCD54..ngml.	0.0478698792695821	0.774781680593432	0.733567972647466	0.997416171187662
ASV13	Sneathia_vaginalis	enrol_sICAM1.sCD54..ngml.	-0.0741915356429764	0.417794495188076	0.597518943960366	0.997416171187662
ASV14	Prevotella_amnii	enrol_sICAM1.sCD54..ngml.	-0.179396141338295	0.136289398215044	0.198674255486057	0.997416171187662
ASV15	Nanoperiomorbus_sp004136275	enrol_sICAM1.sCD54..ngml.	-0.0419293925220054	0.942252368620359	0.765625	0.997416171187662
ASV17	Aerococcus_christensenii	enrol_sICAM1.sCD54..ngml.	0.0474435239382128	0.594479442858912	0.735854491667468	0.997416171187662
ASV18	Prevotella_bivia	enrol_sICAM1.sCD54..ngml.	0.19664626239353	0.0881894460022501	0.158159	0.972320109421488
ASV19	Metamycoplasma_hominis	enrol_sICAM1.sCD54..ngml.	-0.0593776302748872	0.169097913264687	0.672776177257966	0.997416171187662
ASV21	Sneathia_sanguinegens	enrol_sICAM1.sCD54..ngml.	-0.0340758207448907	0.82213311362807	0.80860148963625	0.997416171187662
ASV24	Peptostreptococcus_anaerobius	enrol_sICAM1.sCD54..ngml.	0.0284866649613372	0.487738581467906	0.839540002728409	0.997416171187662
ASV28	KA00274_sp001552885	enrol_sICAM1.sCD54..ngml.	0.109007259593689	0.550972115787889	0.43717	0.997416171187662
ASV29	Prevotella_buccalis	enrol_sICAM1.sCD54..ngml.	-0.105265840721157	0.665266150099207	0.453157752364387	0.997416171187662
ASV30	Prevotella_melaninogenica	enrol_sICAM1.sCD54..ngml.	-0.155434029743547	0.351814184139529	0.266411263893779	0.997416171187662
ASV31	Ureaplasma_urealyticum	enrol_sICAM1.sCD54..ngml.	0.129068140519741	0.491789358554057	0.357005999631755	0.997416171187662
ASV33	Dialister_micraerophilus	enrol_sICAM1.sCD54..ngml.	0.0597408700088442	0.485766971082161	0.670888279549062	0.997416171187662
ASV35	Gemella_asaccharolytica	enrol_sICAM1.sCD54..ngml.	0.12772739124276	0.602001175716275	0.362065028442155	0.997416171187662
ASV39	Prevotella_sp000758925	enrol_sICAM1.sCD54..ngml.	0.26981170779696	0.0931217319846227	0.050722	0.984168892935522
ASV40	Ureaplasma_parvum	enrol_sICAM1.sCD54..ngml.	0.0824012196734084	0.936492185532403	0.557482874792629	0.997416171187662
ASV41	Dialister_sp001553355	enrol_sICAM1.sCD54..ngml.	-0.0327731907973386	0.879863892401459	0.815788067829755	0.997416171187662
ASV43	Megasphaera_A_38692_hutchinsoni	enrol_sICAM1.sCD54..ngml.	0.019807375026136	0.960181532024401	0.888047592960895	0.997416171187662
ASV44	Corynebacterium_tuberculostearicum	enrol_sICAM1.sCD54..ngml.	-0.0574553817831077	0.571191444641864	0.682799955731626	0.997416171187662
ASV45	Finegoldia_magna_H	enrol_sICAM1.sCD54..ngml.	0.0516272562078964	0.575815299543479	0.713518	0.997416171187662
ASV47	Fannyhessea_massiliense	enrol_sICAM1.sCD54..ngml.	-0.129165037796705	0.123248557079616	0.356642060536517	0.997416171187662
ASV49	Veillonella_A_montpellierensis	enrol_sICAM1.sCD54..ngml.	-0.0841329668554126	0.750412630994212	0.549202515428485	0.997416171187662
ASV50	Peptoniphilus_A_gorbachii	enrol_sICAM1.sCD54..ngml.	-0.260056263779417	0.430494858420896	0.0600273919395118	0.997416171187662
ASV51	Prevotella_timonensis	enrol_sICAM1.sCD54..ngml.	0.0559187156625918	0.424171998446415	0.690852397199449	0.997416171187662
ASV9	Lactobacillus_gasseri_329736	enrol_S100A8S100A9.ngml.	0.0118224208364802	0.830529525419643	0.933041258068999	0.997416171187662
ASV54	Streptococcus_anginosus	enrol_sICAM1.sCD54..ngml.	0.150834733701833	0.0531145905790649	0.280992810136962	0.924363795435198
ASV56	Berryella_sp001552935	enrol_sICAM1.sCD54..ngml.	0.0620203378207728	0.848812208216227	0.659087373033839	0.997416171187662
ASV59	Corynebacterium_amycolatum_A	enrol_sICAM1.sCD54..ngml.	0.00714240104779314	0.568032410909303	0.95951820902266	0.997416171187662
ASV60	Prevotella_disiens	enrol_sICAM1.sCD54..ngml.	0.0211418627082788	0.449594117287619	0.880558176301957	0.997416171187662
ASV61	Corynebacterium_aurimucosum	enrol_sICAM1.sCD54..ngml.	-0.100648957550886	0.534861904994375	0.473320283893556	0.997416171187662
[truncated: 158 more rows]

## Sheet: TableS9_covariance_matrix_cyto
Table S9: Covariance matrix between immune factors
	enrol_CXCL8.IL8.	enrol_CXCL10.IP10.	enrol_CCL11.Eotaxin1.	enrol_CCL17.TARC.	enrol_CCL2.MCP1.	enrol_CCL3.MIP1A.	enrol_CXCL9.MIG.	enrol_CXCL5.ENA78.	enrol_CCL20.MIP3A.	enrol_CXCL1.GROa.	enrol_CXCL11.ITAC.	enrol_CCL4.MIP1B.	enrol_IL6	enrol_CSF2.GMCSF.	enrol_IL1Œ≤	enrol_IFNŒ±	enrol_IL2	enrol_IFNy	enrol_VEGFA	enrol_IL1RN.IL1ra.	enrol_IL18	enrol_TNF.TNFŒ±.	enrol_IL15	enrol_IL10	enrol_IFNL1.IL29.	enrol_sTNFRSF1A.sTNFRI.	enrol_sCD163.ngml.	enrol_sCD14.ngml.	enrol_IL4	enrol_sTNFRSF1B.sTNFRII.	enrol_CXCL13.BCA1.	enrol_MB.MYOSB..ngml.	enrol_S100A8S100A9.ngml.	enrol_NGAL.LCN2..ngml.	enrol_CRP.ngml.	enrol_MMP2.ngml.	enrol_SPP1.OPN..ngml.	enrol_MPO.ngml.	enrol_SAA1.ngml.	enrol_IGFBP4.ngml.	enrol_sICAM1.sCD54..ngml.	enrol_sVCAM1.sCD106..ngml.	enrol_MMP9.ngml.	enrol_CST3.CystatinC..ngml.
enrol_CXCL8.IL8.	136	84.865	55.784	56.327	48.111	-2.99	50.962	74.558	70.986	79.087	38.01	79.63	3.702	-1.894	12.303	17.74	-32.697	6.788	-16.615	91.673	2.029	18.125	10.077	6.5	-0.418	-42.851	36.279	-43.019	-26.933	27.904	4.812	31.231	19.072	85.904	21.779	-6.837	-12.76	97.221	-0.702	48.635	26.077	10.942	86.048	20.99
enrol_CXCL10.IP10.	84.865	238.5	170.231	173.404	158.654	32.385	147.865	162.808	155.212	179.212	174.538	145.163	26.096	8.019	-31.115	-9.538	-13.029	4.019	-38.385	120.038	6.269	-1.269	-23.058	-19.615	3.846	-38.615	11.308	40.788	-16.538	127.212	42.385	-10.615	70.442	116.019	19.788	16.538	-55.596	138.192	-16.067	102.654	4.154	-65.904	91.327	43.385
enrol_CCL11.Eotaxin1.	55.784	170.231	231.962	185.51	169.183	40.962	97.529	166.923	148.361	175.587	149.394	125.865	-38.673	9.639	-35.692	-21.298	-37.966	2.885	-28.442	86.192	-49.635	-33.923	-21.971	-62.74	-4.976	-81.784	10.865	-15.942	-40.957	93.202	53.341	-36.76	73.212	105.51	23.5	71.192	-45.058	127.49	-40.75	132.308	15.442	-88.615	82.221	53.038
enrol_CCL17.TARC.	56.327	173.404	185.51	238.5	181.654	18.096	66.173	192.942	142.106	198.25	139.519	124.923	-25.327	-19.183	-46.087	-34.769	-44.01	-22.385	-58.654	105.885	-13.231	-47.731	-37.596	-78.423	7.356	-70.269	20.385	-33.596	-29.029	59.654	35.423	-28.212	66.625	98.654	13.058	11.058	-73.096	128.058	-84.99	92.913	-24.115	-114.962	88.058	26.327
enrol_CCL2.MCP1.	48.111	158.654	169.183	181.654	233.106	15.25	50.788	169.231	133.212	190.548	142.154	122.553	-13.923	-24.76	-57.457	-20.885	-46.63	-6.279	-46.74	99.827	-19.702	-19.356	-23.365	-58.644	-14.029	-58.615	22.75	-11.942	-34.87	88.644	42.5	-51.692	60.288	108.029	1.548	58.923	-102.317	143.827	-58.091	127.26	-12.587	-117.298	95.442	30.702
enrol_CCL3.MIP1A.	-2.99	32.385	40.962	18.096	15.25	111.154	18.846	25.5	32.615	16.712	34.019	34.269	28.442	72.077	35.529	45.019	56.413	43.038	20.192	7.135	-23.673	44.615	39.346	18.25	10.625	-20.644	-20.596	28.288	-11.875	21.577	10.51	7.5	-9.433	6.519	-26.981	43.731	-2.692	18.308	0.846	-14.077	-14.904	-26.577	-0.077	4.75
enrol_CXCL9.MIG.	50.962	147.865	97.529	66.173	50.788	18.846	238.5	55.308	91	59.154	94.75	56.5	44.231	-30.875	-45.327	-42	38.019	-43.269	-30.923	56.596	33.404	-45.692	-63.596	-3.692	-8.019	26.192	78.058	98.962	8.01	149.096	36.385	-15.981	53.327	87.827	10.808	7.077	-2.808	69.462	18.548	89.942	-2.519	30.25	29.712	54.346
enrol_CXCL5.ENA78.	74.558	162.808	166.923	192.942	169.231	25.5	55.308	238.5	141.221	209.346	153.231	145.317	-12	-2.519	-16.24	6.923	-36.567	10.288	-32.038	111.942	-16.635	-22.135	-10.471	-52.962	2.269	-74.788	30.673	-22.519	-35.548	80.596	46.721	-26.635	52.058	105.365	-0.481	28.981	-57.404	139.519	-61.865	84.452	-17.615	-104.808	102.462	7.404
enrol_CCL20.MIP3A.	70.986	155.212	148.361	142.106	133.212	32.615	91	141.221	238.404	151.163	117.885	128.01	33.596	15.409	-15.644	-4.981	-7.404	11.077	-14.202	89.423	-22.135	-2.183	6.062	-21.394	4.413	-10.587	64.029	-4.721	-22.548	100.038	27.351	-29.288	82.851	96.404	22.76	65.048	-6.952	105.625	9.394	115.745	34.481	-27.827	78.731	82.5
enrol_CXCL1.GROa.	79.087	179.212	175.587	198.25	190.548	16.712	59.154	209.346	151.163	238.5	165.038	168.308	-33.942	-12.702	-43.346	-26.096	-45.923	-0.115	-37.865	144.558	-5.058	-20.962	-20.24	-65.654	-8.538	-60.154	19.538	-1.942	-34.76	91.481	56.856	-23.519	58.817	139.462	17.731	40.846	-86.712	169	-55.577	99.269	-25.865	-112.962	124.519	20.846
enrol_CXCL11.ITAC.	38.01	174.538	149.394	139.519	142.154	34.019	94.75	153.231	117.885	165.038	238.5	124.212	2.769	8.962	-15.865	-0.077	7.625	13.442	-7.385	107.096	39.25	5.519	1.212	-20	9.769	-7.308	20.769	30.923	-24.721	141.5	23.933	-24.058	65.25	107.673	25.635	60.865	-34.019	126.231	-9.25	97.673	-15.5	-56.962	83.827	35.981
enrol_CCL4.MIP1B.	79.63	145.163	125.865	124.923	122.553	34.269	56.5	145.317	128.01	168.308	124.212	210.375	-31.135	26.865	-9.024	-19.173	-30.346	21.894	-37.308	109.24	-0.019	16.163	-6.067	-33.913	-6.942	-45.101	18.846	10.183	-34.038	72.24	31.346	3.173	29.712	104.231	16.712	50.856	-52.115	131.096	-44.971	55.736	10.423	-83.26	96.471	10.481
enrol_IL6	3.702	26.096	-38.673	-25.327	-13.923	28.442	44.231	-12	33.596	-33.942	2.769	-31.135	236.385	135.279	128.058	142.096	117.135	130.596	127.692	17.558	-26.365	114.038	126.548	168.788	23.375	22.769	44.308	33.288	15.519	48.212	11.106	19.135	-10.375	4.615	-17.558	21.058	46.231	-12.885	4.75	19.606	26.212	51.596	11.135	35.019
enrol_CSF2.GMCSF.	-1.894	8.019	9.639	-19.183	-24.76	72.077	-30.875	-2.519	15.409	-12.702	8.962	26.865	135.279	236.375	162.947	170.125	95.356	194.356	130.577	7.683	-66.269	138.135	162.101	159.712	18.635	-20.913	-17.24	-0.442	-11.274	-12.471	13.255	43.01	-13.279	-10.202	-9.26	40.529	45.577	-0.375	22.654	-35.841	16.615	-14.192	14.356	24.49
enrol_IL1Œ≤	12.303	-31.115	-35.692	-46.087	-57.457	35.529	-45.327	-16.24	-15.644	-43.346	-15.865	-9.024	128.058	162.947	225.692	187.5	106.793	168.183	149.875	23.356	-68.913	162.904	184.183	166.029	49.49	-21.702	42.529	-26.798	2.072	-0.096	-9.798	21.837	-38.995	3.212	20.519	12.529	33.683	-5.365	-17.894	-35.12	40.067	28.625	28.731	-2.558
enrol_IFNŒ±	17.74	-9.538	-21.298	-34.769	-20.885	45.019	-42	6.923	-4.981	-26.096	-0.077	-19.173	142.096	170.125	187.5	237.346	81.327	189.75	150.846	17.019	-58.538	157.942	198.423	166.25	37.163	-48.885	44.942	-46.769	-7.096	-12.231	17.423	31.173	-36.481	-20.808	-13.769	-2.75	20.077	-15.788	7.433	-13.212	24.808	3.288	11.769	-11
enrol_IL2	-32.697	-13.029	-37.966	-44.01	-46.63	56.413	38.019	-36.567	-7.404	-45.923	7.625	-30.346	117.135	95.356	106.793	81.327	210.375	99.51	116.308	9.644	-28.692	112.962	100.399	117.683	25.25	80.029	18.048	71.298	15.062	58.442	-7.111	34.933	-33.683	12.942	-32.683	4.279	-24.317	-10.394	0.808	-33.038	-5.923	57.567	-9.625	25.856
enrol_IFNy	6.788	4.019	2.885	-22.385	-6.279	43.038	-43.269	10.288	11.077	-0.115	13.442	21.894	130.596	194.356	168.183	189.75	99.51	236.385	172.75	21.923	-76.308	165.635	191.462	170.212	17.183	-34.962	-6.038	-28.308	-8.971	-4.481	22.279	31.558	-21.673	2.712	11.346	22.654	-2.385	13.654	-2	-18.885	12.173	-36.096	31.365	6.635
enrol_VEGFA	-16.615	-38.385	-28.442	-58.654	-46.74	20.192	-30.923	-32.038	-14.202	-37.865	-7.385	-37.308	127.692	130.577	149.875	150.846	116.308	172.75	238.308	-13.827	-91.923	161.923	174.596	143.288	26.24	-23.192	22.635	-8.788	25.894	11.423	32.788	13.865	-26.769	5.231	45.904	18.135	12.019	-13.5	9.029	9.952	-0.808	15.115	6.327	-7.423
enrol_IL1RN.IL1ra.	91.673	120.038	86.192	105.885	99.827	7.135	56.596	111.942	89.423	144.558	107.096	109.24	17.558	7.683	23.356	17.019	9.644	21.923	-13.827	238.5	39.154	23.981	14.904	17.885	1.231	-20.49	24.192	-23.923	-34.221	102.269	48.673	6.365	33.529	194.635	56.596	9.423	-89.327	190.769	-14.481	53.356	3.058	-26.019	196.885	23.519
enrol_IL18	2.029	6.269	-49.635	-13.231	-19.702	-23.673	33.404	-16.635	-22.135	-5.058	39.25	-0.019	-26.365	-66.269	-68.913	-58.538	-28.692	-76.308	-91.923	39.154	238.5	-74.5	-87.817	-22.019	1.75	78.654	9.615	46.673	0.385	26.404	6.471	52.827	34.798	19.5	-13.231	-34.269	29.096	-0.288	44.442	1.096	-14.731	34.173	33.962	-13.442
enrol_TNF.TNFŒ±.	18.125	-1.269	-33.923	-47.731	-19.356	44.615	-45.692	-22.135	-2.183	-20.962	5.519	16.163	114.038	138.135	162.904	157.942	112.962	165.635	161.923	23.981	-74.5	235	182.75	157.75	35.99	-46.038	5.846	-3.692	-17.933	5.692	8.625	24.769	-54.962	21.962	18.231	21.558	-15.154	26.385	0.837	-9.202	19.096	5.615	30.077	-16.462
enrol_IL15	10.077	-23.058	-21.971	-37.596	-23.365	39.346	-63.596	-10.471	6.062	-20.24	1.212	-6.067	126.548	162.101	184.183	198.423	100.399	191.462	174.596	14.904	-87.817	182.75	236.913	139.087	37.442	-32.346	7.529	-51.587	2.649	-15.865	10.115	8.356	-50.308	-3	23.519	23.519	5.875	-5.327	20.822	-16.418	16.913	7.24	18.404	17.904
enrol_IL10	6.5	-19.615	-62.74	-78.423	-58.644	18.25	-3.692	-52.962	-21.394	-65.654	-20	-33.913	168.788	159.712	166.029	166.25	117.683	170.212	143.288	17.885	-22.019	157.75	139.087	238.462	19.337	9.327	17.692	6.288	8.24	27.173	25.346	53.212	-6.635	8.769	8.212	5.846	61.904	-2.25	34.375	-5.154	53.5	80.769	27.077	22.962
enrol_IFNL1.IL29.	-0.418	3.846	-4.976	7.356	-14.029	10.625	-8.019	2.269	4.413	-8.538	9.769	-6.942	23.375	18.635	49.49	37.163	25.25	17.183	26.24	1.231	1.75	35.99	37.442	19.337	82.587	-1.385	26.462	-16.49	36.774	17.606	-23.034	-8.846	-20.269	-6.202	-0.99	-20.308	3.154	4.452	8.952	14.308	-3.413	9.798	17.731	0.75
enrol_sTNFRSF1A.sTNFRI.	-42.851	-38.615	-81.784	-70.269	-58.615	-20.644	26.192	-74.788	-10.587	-60.154	-7.308	-45.101	22.769	-20.913	-21.702	-48.885	80.029	-34.962	-23.192	-20.49	78.654	-46.038	-32.346	9.327	-1.385	237.692	3.49	105.644	38.837	78.154	-66.966	74.942	29.312	-8.644	-23.519	15.625	40.423	-33.702	47.721	-5.63	3.885	105.692	-37.269	120.625
enrol_sCD163.ngml.	36.279	11.308	10.865	20.385	22.75	-20.596	78.058	30.673	64.029	19.538	20.769	18.846	44.308	-17.24	42.529	44.942	18.048	-6.038	22.635	24.192	9.615	5.846	7.529	17.692	26.462	3.49	238.5	-2.808	-12.596	69.423	-5.788	-20.673	1.99	47.981	-22.019	-12.5	1.481	30.058	-5.077	96.01	72	23.846	33.096	-4.712
enrol_sCD14.ngml.	-43.019	40.788	-15.942	-33.596	-11.942	28.288	98.962	-22.519	-4.721	-1.942	30.923	10.183	33.288	-0.442	-26.798	-46.769	71.298	-28.308	-8.788	-23.923	46.673	-3.692	-51.587	6.288	-16.49	105.644	-2.808	238.462	-5.346	96.692	30.538	37.365	21.933	9.712	-37.481	30.231	18.712	-11.962	-3.788	1.51	-54.442	25.808	-43.365	22.596
enrol_IL4	-26.933	-16.538	-40.957	-29.029	-34.87	-11.875	8.01	-35.548	-22.548	-34.76	-24.721	-34.038	15.519	-11.274	2.072	-7.096	15.062	-8.971	25.894	-34.221	0.385	-17.933	2.649	8.24	36.774	38.837	-12.596	-5.346	136	-7.5	14.654	-17.75	-20.462	-12.692	32.115	-22.75	15.635	-23.365	12.591	-22.582	0.788	37.808	-20.808	20.25
enrol_sTNFRSF1B.sTNFRII.	27.904	127.212	93.202	59.654	88.644	21.577	149.096	80.596	100.038	91.481	141.5	72.24	48.212	-12.471	-0.096	-12.231	58.442	-4.481	11.423	102.269	26.404	5.692	-15.865	27.173	17.606	78.154	69.423	96.692	-7.5	238.5	7.846	9.25	83.163	137.615	29.308	67.538	-7.923	125.269	5.442	139.654	19.962	47.885	86.173	96.577
enrol_CXCL13.BCA1.	4.812	42.385	53.341	35.423	42.5	10.51	36.385	46.721	27.351	56.856	23.933	31.346	11.106	13.255	-9.798	17.423	-7.111	22.279	32.788	48.673	6.471	8.625	10.115	25.346	-23.034	-66.966	-5.788	30.538	14.654	7.846	221.471	-29.01	36.707	54.096	35.115	47.298	-18.856	46.25	-4.212	29.481	-20.058	-3.673	58.26	-3.913
enrol_MB.MYOSB..ngml.	31.231	-10.615	-36.76	-28.212	-51.692	7.5	-15.981	-26.635	-29.288	-23.519	-24.058	3.173	19.135	43.01	21.837	31.173	34.933	31.558	13.865	6.365	52.827	24.769	8.356	53.212	-8.846	74.942	-20.673	37.365	-17.75	9.25	-29.01	238.5	1.673	-0.25	4.269	-2.75	64.135	-6.442	-20.029	-13.971	26.615	64.769	-19.365	72
enrol_S100A8S100A9.ngml.	19.072	70.442	73.212	66.625	60.288	-9.433	53.327	52.058	82.851	58.817	65.25	29.712	-10.375	-13.279	-38.995	-36.481	-33.683	-21.673	-26.769	33.529	34.798	-54.962	-50.308	-6.635	-20.269	29.312	1.99	21.933	-20.462	83.163	36.707	1.673	163.788	48.587	46.106	57.288	55.981	47.327	18.014	84.471	37	19.798	38.308	66.308
enrol_NGAL.LCN2..ngml.	85.904	116.019	105.51	98.654	108.029	6.519	87.827	105.365	96.404	139.462	107.673	104.231	4.615	-10.202	3.212	-20.808	12.942	2.712	5.231	194.635	19.5	21.962	-3	8.769	-6.202	-8.644	47.981	9.712	-12.692	137.615	54.096	-0.25	48.587	238.5	78.904	50.038	-68.654	216.635	-11.154	109.615	19	-6.865	198.308	49.442
enrol_CRP.ngml.	21.779	19.788	23.5	13.058	1.548	-26.981	10.808	-0.481	22.76	17.731	25.635	16.712	-17.558	-9.26	20.519	-13.769	-32.683	11.346	45.904	56.596	-13.231	18.231	23.519	8.212	-0.99	-23.519	-22.019	-37.481	32.115	29.308	35.115	4.269	46.106	78.904	238.5	64.885	30.615	61.288	12.885	49.606	31.615	19.865	76.788	43.808
enrol_MMP2.ngml.	-6.837	16.538	71.192	11.058	58.923	43.731	7.077	28.981	65.048	40.846	60.865	50.856	21.058	40.529	12.529	-2.75	4.279	22.654	18.135	9.423	-34.269	21.558	23.519	5.846	-20.308	15.625	-12.5	30.231	-22.75	67.538	47.298	-2.75	57.288	50.038	64.885	238.462	49.673	51.442	-6.654	91.904	27.212	26.692	24.942	96.481
enrol_SPP1.OPN..ngml.	-12.76	-55.596	-45.058	-73.096	-102.317	-2.692	-2.808	-57.404	-6.952	-86.712	-34.019	-52.115	46.231	45.577	33.683	20.077	-24.317	-2.385	12.019	-89.327	29.096	-15.154	5.875	61.904	3.154	40.423	1.481	18.712	15.635	-7.923	-18.856	64.135	55.981	-68.654	30.615	49.673	238.5	-84.365	53.365	11.385	99.635	128.769	-66.808	84.115
enrol_MPO.ngml.	97.221	138.192	127.49	128.058	143.827	18.308	69.462	139.519	105.625	169	126.231	131.096	-12.885	-0.375	-5.365	-15.788	-10.394	13.654	-13.5	190.769	-0.288	26.385	-5.327	-2.25	4.452	-33.702	30.058	-11.962	-23.365	125.269	46.25	-6.442	47.327	216.635	61.288	51.442	-84.365	238.5	-11.913	105.663	2.404	-50.346	196.885	41.096
enrol_SAA1.ngml.	-0.702	-16.067	-40.75	-84.99	-58.091	0.846	18.548	-61.865	9.394	-55.577	-9.25	-44.971	4.75	22.654	-17.894	7.433	0.808	-2	9.029	-14.481	44.442	0.837	20.822	34.375	8.952	47.721	-5.077	-3.788	12.591	5.442	-4.212	-20.029	18.014	-11.154	12.885	-6.654	53.365	-11.913	238.404	28.644	46.452	61.635	6.413	43.933
enrol_IGFBP4.ngml.	48.635	102.654	132.308	92.913	127.26	-14.077	89.942	84.452	115.745	99.269	97.673	55.736	19.606	-35.841	-35.12	-13.212	-33.038	-18.885	9.952	53.356	1.096	-9.202	-16.418	-5.154	14.308	-5.63	96.01	1.51	-22.582	139.654	29.481	-13.971	84.471	109.615	49.606	91.904	11.385	105.663	28.644	238.404	80.567	16.827	95.115	88.885
enrol_sICAM1.sCD54..ngml.	26.077	4.154	15.442	-24.115	-12.587	-14.904	-2.519	-17.615	34.481	-25.865	-15.5	10.423	26.212	16.615	40.067	24.808	-5.923	12.173	-0.808	3.058	-14.731	19.096	16.913	53.5	-3.413	3.885	72	-54.442	0.788	19.962	-20.058	26.615	37	19	31.615	27.212	99.635	2.404	46.452	80.567	238.5	89.308	21.404	55.712
enrol_sVCAM1.sCD106..ngml.	10.942	-65.904	-88.615	-114.962	-117.298	-26.577	30.25	-104.808	-27.827	-112.962	-56.962	-83.26	51.596	-14.192	28.625	3.288	57.567	-36.096	15.115	-26.019	34.173	5.615	7.24	80.769	9.798	105.692	23.846	25.808	37.808	47.885	-3.673	64.769	19.798	-6.865	19.865	26.692	128.769	-50.346	61.635	16.827	89.308	238.5	-23.923	107.077
enrol_MMP9.ngml.	86.048	91.327	82.221	88.058	95.442	-0.077	29.712	102.462	78.731	124.519	83.827	96.471	11.135	14.356	28.731	11.769	-9.625	31.365	6.327	196.885	33.962	30.077	18.404	27.077	17.731	-37.269	33.096	-43.365	-20.808	86.173	58.26	-19.365	38.308	198.308	76.788	24.942	-66.808	196.885	6.413	95.115	21.404	-23.923	238.5	14.692
enrol_CST3.CystatinC..ngml.	20.99	43.385	53.038	26.327	30.702	4.75	54.346	7.404	82.5	20.846	35.981	10.481	35.019	24.49	-2.558	-11	25.856	6.635	-7.423	23.519	-13.442	-16.462	17.904	22.962	0.75	120.625	-4.712	22.596	20.25	96.577	-3.913	72	66.308	49.442	43.808	96.481	84.115	41.096	43.933	88.885	55.712	107.077	14.692	238.5

## Sheet: Consortium Members
First Name	Last Name	email	affiliation	Consortium
Wenjun	Bao	Wenjun.Bao@jmp.com	JMP Life Sciences, SAS Institute, USA	MAQC
Aedin	Culhane	aedin@jimmy.harvard.edu	Dept of Data Sciences, Dana-Farber Cancer Institute, USA	MAQC
Viswanath	Devanarayan	devan.home@gmail.com	GlaxoSmithKline	MAQC
Joaquin	Dopazo	joaquin.dopazo@juntadeandalucia.es	Clinical Bioinformatics Area, Hospital Virgen del Rocio, Sevilla, Spain	MAQC
Xiaohui	Fan	fanxh@zju.edu.cn	College of Pharmaceutical Sciences, Zhejiang University, China	MAQC
Matthias	Fischer	matthias.fischer@uk-koeln.de	Children Oncology and Haematology, Children Clinic, Cologne University, Germany	MAQC
Cesare	Furlanello	cesare.furlanello@hk3lab.ai	HK3 Lab, Rovereto (TN), Italy	MAQC
Benjamin	Haibe-Kains	benjamin.haibe.kains@utoronto.ca	Princess Margaret Cancer Centre, Toronto, Canada	MAQC
Wendell	Jones	Wendell.Jones@q2labsolutions.com	Q2 Solutions-EA Genomics, USA	MAQC
Rebecca	Kusko	bkusko@immuneering.com	Immuneering Corporation, USA	MAQC
Christopher	Mason	chm2042@med.cornell.edu	Weill Cornell Medicine, New York, USA	MAQC
Timothy	Mercer	t.mercer@garvan.org.au	Garvan Institute of Medical Research, University of New South Wales, Australia	MAQC
Susanna-Assunta	Sansone	susanna-assunta.sansone@oerc.ox.ac.uk	Oxford e-Research Centre, Department of Engineering Science, University of Oxford, UK	MAQC
Andreas	Scherer	andreas.scherer@helsinki.fi	Institute for Molecular Medicine Finland, University of Helsinki, Finlan	MAQC
Leming	Shi	lemingshi@fudan.edu.cn	Fudan University, Shanghai, China	MAQC
Shraddha	Thakkar	shraddha.thakkar@fda.hhs.gov	Office of Computational Science, OTS, CDER, USA	MAQC
Weida	Tong	weida.tong@fda.hhs.gov	Division of Bioinformatics and Biostatistics, NCTR/FDA, USA	MAQC
Russ	Wolfinger	Russ.Wolfinger@jmp.com	Scientific Discovery and Genomics, SAS Institute, USA	MAQC
Rob	Finn	rdf@ebi.ac.uk	European Molecular Biology Laboratory, European Bioinformatics Institute (EMBL-EBI), Wellcome Genome Campus, Hinxton, Cambridge CB10 1SD, UK	Genomics Standards Consortium
Christopher	Hunter	only1chunts@gmail.com	GigaScience Database, BGI-Hong Kong	Genomics Standards Consortium
Lynn	Schriml	lschriml@som.umaryland.edu	University of Maryland School of Medicine, Institute for Genome Sciences, Baltimore, MD, USA	Genomics Standards Consortium
Ramona	Walls	rlwalls2008@gmail.com		Genomics Standards Consortium
David	MacIntyre	d.macintyre@imperial.ac.uk	Faculty of Medicine, Department of Metabolism, Digestion and Reproduction, Imperial College London	STORMS
Manimozhiyan	Arumugam	arumugam@sund.ku.dk	Novo Nordisk Foundation Center for Basic Metabolic Research Blegdamsvej 3B, Mærsk Tårnet, 8. s, 2200 København N., Maersk Tower ORCID: 0000-0002-0886-9101	STORMS
Rimsha	Azhar	remmartin92@gmail.com	CUNY Graduate School of Public Health and Health Policy, Institute for Implementation Science in Public Health, New York City USA	STORMS
Francesco	Beghini	francesco.beghini@unitn.it	University of Trento, Center for Integrative Biology, Trento IT	STORMS
Kirk	Bergstrom	Kirk.bergstrom@ubc.ca	Division of Gastroenterology, University of British Columbia and BC Children's Hospital, Vancouver, BC V6T 1Z4, Canada	STORMS
Ami	Bhatt	asbhatt@stanford.edu	Departments of Medicine (Hematology & BMT) and Genetics | Stanford University	STORMS
Jordan	Bisanz	Jordan.Bisanz@ucsf.edu	Department of Microbiology and Immunology, University of California, San Francisco, San Francisco, CA, USA	STORMS
Jonathan	Braun	Jonathan.Braun2@cshs.org	Division of Gastroenterology and Hepatology, Department of Medicine, Cedars-Sinai Medical Center, Los Angeles, CA, USA	STORMS
Hector	Bravo	hcorrada@gmail.com	Department of Computer Science, University of Maryland, College Park, College Park, Maryland, 20742, USA	STORMS
Gregory	Buck	gregory.buck@vcuhealth.org	Department of Microbiology and Immunology, School of Medicine, Virginia Commonwealth University, Richmond, VA, USA	STORMS
David	Casero	David.casero@cshs.org	Inflammatory Bowel and Immunobiology Research Institute, Cedars Sinai Medical Center, Los Angeles, CA, USA	STORMS
Gerard	Clarke	G.Clarke@ucc.ie	Department of Psychiatry and Neurobehavioural Science, and APC Microbiome Ireland, University College Cork, Cork, Ireland	STORMS
Maria Carmen	Collado	mcolam@iata.csic.es	Institute of Agrochemistry and Food Technology-National Research Council (IATA-CSIC), Valencia, Spain	STORMS
Paul	Cotter	Paul.Cotter@teagasc.ie	Teagasc Food Research Centre, Moorepark, Cork, APC Microbiome Ireland and VistaMilk, Ireland	STORMS
John F.	Cryan	j.cryan@ucc.ie	Department of Anatomy and Neuroscience and APC Microbiome Ireland, University College Cork, Cork, Ireland	STORMS
Ryan	Demmer	demm0009@umn.edu	School of Public Health, University of Minnesota, Minneapolis, MN, USA	STORMS
Suzanne	Devkota	Suzanne.devkota@cshs.org	F. Widjaja Foundation Inflammatory Bowel and Immunobiology Research Institute, Cedars-Sinai Medical Center, Los Angeles, CA, USA	STORMS
Jennifer	Dowd	jennifer.dowd@sociology.ox.ac.uk	University of Oxford, Department of Sociology, Leverhulme Centre for Demographic Science, Oxford UK	STORMS
Kelly	Eckenrode	Kelly.Eckenrode@sph.cuny.edu	CUNY Graduate School of Public Health and Health Policy, Institute for Implementation Science in Public Health, New York City USA	STORMS
Eran	Elinav	Eran.Elinav@weizmann.ac.il	Immunology Department, Weizmann Institute of Science, Rehovot, Israel	STORMS
Shaimaa	Elsafoury	shaimaa.elsafoury76@sphmail.cuny.edu	CUNY Graduate School of Public Health and Health Policy, Institute for Implementation Science in Public Health, New York City USA	STORMS
Jennifer	Fettweis	fettweisjm@vcu.edu	Department of Microbiology and Immunology, School of Medicine, Virginia Commonwealth University, Richmond, VA, USA	STORMS
Anthony	Fodor	afodor@uncc.edu	Department of Bioinformatics and Genomics, University of North Carolina at Charlotte, Charlotte, North Carolina, USA.	STORMS
Sofia	Forslund	Sofia.Forslund@mdc-berlin.de	Experimental and Clinical Research Center, Max-Delbrück-Center for Molecular Medicine and Charité University Hospital, Berlin, Germany	STORMS
Andre	Franke	a.franke@mucosa.de	Institute of Clinical Molecular Biology, Kiel University, Kiel, Germany.	STORMS
Ludwig	Geistlinger	ludwig.geistlinger@gmail.com	CUNY Graduate School of Public Health and Health Policy, Institute for Implementation Science in Public Health, New York City USA	STORMS
Jack	Gilbert	gilbertjack@gmail.com	Department of Pediatrics and Scripps Institution of Oceanography, University of California, San Diego, La Jolla, CA, USA	STORMS
Elizabeth	Grice	egrice@pennmedicine.upenn.edu	Department of Dermatology, University of Pennsylvania, Perelman School of Medicine, Philadelphia, PA, USA	STORMS
Scott	Handley	shandley@wustl.edu	Department of Pathology and Immunology, Washington University School of Medicine, St. Louis, MO 63110, USA	STORMS
Susan	Holmes	susan@stat.stanford.edu	Department of Statistics, Stanford University, Stanford, California, USA	STORMS
Curtis	Huttenhower	chuttenh@hsph.harvard.edu	Harvard TH Chan School of Public Health, Boston, MA, USA	STORMS
Jonathan	Jacobs	jjacobs@mednet.ucla.edu	Division of Digestive Diseases, David Geffen School of Medicine at UCLA	STORMS
Heidi E.	Jones	heidi.jones@sph.cuny.edu	CUNY Graduate School of Public Health and Health Policy, Institute for Implementation Science in Public Health, New York, NY, USA	STORMS
Lisa	Karstens	karstens@ohsu.edu	Oregon Health Sciences University	STORMS
Lora	Kasselman	lkasselman@gmail.com	CUNY Graduate School of Public Health and Health Policy, Institute for Implementation Science in Public Health, New York City USA	STORMS
Omry	Koren	korenomry@gmail.com	Azrieli Faculty of Medicine, Bar Ilan University, Safed, Israel	STORMS
Douglas	Kwon	dkwon@mgh.harvard.edu	Division of Infectious Diseases, Massachusetts General Hospital, Boston, MA, USA	STORMS
Morgan	Langille	morgan.langille@dal.ca	Department of Pharmacology, Dalhousie University, Halifax, B3H 4R2, Nova Scotia, Canada	STORMS
Brianna	Lindsay	Brianna.lindsay@ihv.umaryland.edu	University of Maryland School of Medicine, Institute of Human Virology, Baltimore, MD, USA	STORMS
Amy	Loughman	amy.loughman@deakin.edu.au	Food & Mood Centre, The Institute for Mental and Physical Health and Clinical Translation (IMPACT), Deakin University, Victoria, Australia.	STORMS
Francine Z.	Marques	francine.marques@monash.edu	Hypertension Research Laboratory, School of Biological Sciences, Faculty of Science, Monash University, Melbourne, Australia	STORMS
Dermot	McGovern	Dermot.McGovern@cshs.org	F. Widjaja Foundation Inflammatory Bowel and Immunobiology Research Institute, Cedars-Sinai Medical Center, Los Angeles, CA, USA	STORMS
Shannon	McWeeney	McWeeney@ohsu.edu	OHSU Knight Cancer Institute	STORMS
Chloe	Mirzayi	cmirzayi@gmail.com	CUNY Graduate School of Public Health and Health Policy, Institute for Implementation Science in Public Health, New York City USA	STORMS
Noel	Mueller	noeltmueller@jhu.edu	Department of Epidemiology, Johns Hopkins Bloomberg School of Public Health	STORMS
Luigi	Nezi	Luigi.Nezi@ieo.it	Department of Experimental Oncology, IEO European Institute of Oncology IRCCS, 20139 Milan, Italy	STORMS
Matthew	Olm	mattolm@stanford.edu	Innovative Genomics Institute, University of California Berkeley, Berkeley, CA, USA	STORMS
Noah	Palm	noah.palm@yale.edu	Department of Immunobiology, Yale University School of Medicine, New Haven, Connecticut 06520, United States	STORMS
Edoardo	Pasolli	edoardo.pasolli@unina.it	CIBIO Department, University of Trento, 38123 Trento, Italy	STORMS
Jeroen	Raes	jeroen.raes@kuleuven.vib.be	Department of Microbiology and Immunology, Rega institute, KU Leuven VIB Center for Microbiology KU Leuven - Campus Gasthuisberg Herestraat 49 - box 1028 3000 Leuven	STORMS
Matthew R.	Redinbo	redinbo@unc.edu	Department of Chemistry, University of North Carolina Chapel Hill, USA	STORMS
Audrey	Renson	arenson@live.unc.edu	University of North Carolina, Chapel Hill USA	STORMS
Juan S. Escobar	Restrepo	jsescobar@serviciosnutresa.com	Vidarium--Nutrition, Health and Wellness Research Center, Grupo Empresarial Nutresa, Medellin, Colombia	STORMS
Patrick D	Schloss	pschloss@umich.edu	University of Michigan, Department of Microbiology & Immunology, Ann Arbor, MI, USA	STORMS
Eran	Segal	Eran.Segal@weizmann.ac.il	Department of Molecular Cell Biology, Weizmann Institute of Science, Rehovot, Israel	STORMS
Nicola	Segata	nicola.segata@unitn.it	University of Trento, Center for Integrative Biology, Trento IT	STORMS
Michelle	Shardell	MShardell@som.umaryland.edu	University of Maryland School of Medicine, Institute for Genome Sciences, Baltimore, MD, USA	STORMS
Thomas	Sharpton	thomas.sharpton@gmail.com	Department of Microbiology Department of Statistics Oregon State University Corvallis, OR 97331, USA	STORMS
Ekaterina	Smirnova	Ekaterina.Smirnova@vcuhealth.org	Department of Biostatistics, Virginia Commonwealth University	STORMS
Harry	Sokol	harry.sokol@gmail.com	Sorbonne Université, INSERM, Centre de Recherche Saint-Antoine, CRSA, AP-HP, Saint Antoine Hospital, Gastroenterology Department, 75012 Paris, France	STORMS
Justin L.	Sonnenburg	jsonnenburg@stanford.edu	Department of Microbiology and Immunology, Stanford University School of Medicine, Stanford, CA, USA	STORMS
Sujatha	Srinivasan	ssriniva@fredhutch.org	Vaccine and Infectious Disease Division, Fred Hutchinson Cancer Research Center, Seattle, WA, USA	STORMS
Peter	Turnbaugh	Peter.Turnbaugh@ucsf.edu	Department of Microbiology and Immunology, University of California, San Francisco, San Francisco, CA, USA	STORMS
Vaibhav	Upadhyay	Vaibhav.Upadhyay@ucsf.edu	University of California, San Francisco	STORMS
Janneke	van de Wijgert	j.vandewijgert@liverpool.ac.uk	University of Liverpool, Institute of Infection and Global Health, Liverpool UK	STORMS
Levi	Waldron	levi.waldron@sph.cuny.edu	CUNY Graduate School of Public Health and Health Policy, Institute for Implementation Science in Public Health, New York City USA	STORMS
Paul	Wilmes	paul.wilmes@uni.lu	Luxembourg Centre for Systems Biomedicine, University of Luxembourg, Esch-sur-Alzette, Luxembourg Department of Life Sciences and Medicine, Faculty of Science, Technology and Medicine, University of Luxembourg, Esch-sur-Alzette, Luxembourg	STORMS
Georg	Zeller	zeller@embl.de	European Molecular Biology Laboratory, Structural and Computational Biology Unit, Heidelberg, 69117, Germany	STORMS
Mingyu	Zhang	mzhang69@jhu.edu	Department of Epidemiology, Johns Hopkins Bloomberg School of Public Health	STORMS
Ni	Zhao	nzhao10@jhu.edu	Department of Biostatistics, Johns Hopkins Bloomberg School of Public Health	STORMS
Liping	Zhao	lpzhao3517@gmail.com	Department of Biochemistry and Microbiology School of Environmental and Biological Sciences Rutgers University Lipman Hall - Room 326, 76 Lipman Drive New Brunswick, NJ 08901-8525	STORMS
Fatima	Zohra	ftzohra22@gmail.com	CUNY Graduate School of Public Health and Health Policy, Institute for Implementation Science in Public Health, New York City USA	STORMS
Rob	Knight	robknight@ucsd.edu	Center for Microbiome Innovation, University of California San Diego, La Jolla, CA, USA	STORMS
Frederic	Bushman	bushman@pennmedicine.upenn.edu	University of Pennsylvania, Philadelphia, PA, USA	STORMS
Pamela	Herd	ph627@georgetown.edu	McCourt School of Public Policy, Georgetown University, Washington, DC 20057, USA	STORMS
Dan	Knights	dknights@umn.edu	Department of Computer Science and Engineering, University of Minnesota, Minneapolis, MN, USA	STORMS
Malte	Rühlemann	m.ruehlemann@ikmb.uni-kiel.de	Institute of Clinical Molecular Biology, Christian-Albrechts-University of Kiel, 24105 Kiel, Germany.	STORMS
Louise	Thingholm	l.thingholm@ikmb.uni-kiel.de	Institute of Clinical Molecular Biology, Christian-Albrechts-University of Kiel, 24105 Kiel, Germany	STORMS
R. Balfour	Sartor	ryan_balfour_sartor@med.unc.edu	Center for Gastrointestinal Biology and Disease, Division of Gastroenterology and Hepatology, Department of Medicine, University of North Carolina, Chapel Hill, NC	STORMS
Alice C.	McHardy	alice.mchardy@helmholtz-hzi.de	Department of Computational Biology of Infection Research, Helmholtz Centre for Infection Research, 38124 Brunswick, Germany	CAMI, NFDI4Microbiota
